# Supplementary material for: Adaptive response to chronic mild ethanol stress involves ROS, sirtuins and changes in chromosome dosage in wine yeasts
Source: Oncotarget. 2016 Apr 10;7(21):29958–76. doi: 10.18632/oncotarget.8673 (PMC5058656; doi:10.18632/oncotarget.8673)
Supplement: Supplementary file 1 [file oncotarget-07-29958-s001.xls]

## Sheet: Wine strains_Heatmap
					4			1			2			3			5			6			7			8			Log2Ratio	≤ -4	-3	-2	-1	0	1	2	≥ 3
ORF	Gene	Chromosome	Position	0	100	100E	0	100	100E	0	100	100E	0	100	100E	0	100	100E	0	100	100E	0	100	100E	0	100	100E		Color scale	-4	-3	-2	-1	0	1	2	3
YAL069W	YAL069W	1	492	0.631006	0.560544	0.580167	0.0709435	0.23768	0.777959	0.0766489	0.114687	0.218641	-0.0274327	0.222468	0.0273529	-0.341333	0.260238	1.39675	-0.372883	-0.712442	0.755889	-0.00133806	0.554442	0.217268	-0.203731	0.140308	0.197496
YAL068C	PAU8	1	1988	-0.506377	-0.608618	-0.729351	-0.728978	-0.451565	-0.720619	-0.548963	-0.77521	-0.545723	-0.350722	-0.485303	-0.332388	-0.54035	0.366399	0.313945	0.142747	-0.089763	0.317169	-0.645287	-0.244724	0.0907438	-0.0452385	0.386456	0.282902
YAL067C	SEO1	1	8125	-4.93689	-4.91397	-5.83476	-4.17445	-4.89359	-4.8875	-1.14271	-0.729926	-0.778016	-3.57858	-5.54127	-3.63015	-1.36501	-0.886465	-1.39161	-0.404788	-0.440768	-0.328389	-0.429802	0.043905	0.38334	-0.457973	0.58737	0.395389
YAL066W	YAL066W	1	10245	-4.53312	-5.61734	-6.36436	-3.74238	-6.02725	-5.63122	-0.879374	-0.599579	-0.411554	-3.64281	-6.43824	-4.57659	-1.0912	-0.229678	-0.982942	-0.565227	-0.257246	-0.0406491	-0.374393	0.205664	-0.0944175	-0.744679	-0.135571	-0.355507
YAL065C	YAL065C	1	11758	-4.79953	-4.46467	-4.91383	-4.33021	-4.0923	-4.47175	-0.669699	-0.184274	-0.0821545	-3.27591	-4.31529	-3.16206	-0.794035	-0.938816	-2.63398	-0.155629	-0.146356	-0.511172	0.0172582	-0.0296529	0.523645	-0.05597	0.565359	0.571966
YAL064W-B	YAL064W-B	1	12236	0.211775	0.174066	0.11534	-0.290783	-0.318031	0.620386	0.223201	0.369974	0.479952	-0.347497	0.321324	0.0183847	-0.866671	-0.22846	-0.496208	0.137601	0.564212	0.910918	0.0266795	0.726391	0.213026	-0.460464	0.246237	0.248796
YAL064C-A	TDA8	1	13553	-2.10277	-2.16344	-2.40042	-1.9741	-2.01219	-2.32184	-2.08411	-2.01649	-1.86317	-2.10261	-2.02251	-1.81816	-2.09882	-2.43986	-1.31541	-1.73992	-1.50528	-1.37581	-2.20298	-2.01222	-1.83845	-2.03916	-1.73465	-1.89346
YAL064W	YAL064W	1	21708	0.135109	0.690928	0.492206	0.508452	1.15731	0.63313	1.47762	1.60756	1.73081	1.23476	1.4571	1.54444	0.226507	0.400521	-0.214214	1.05331	1.09792	0.908839	-0.766826	0.713304	0.707266	0.273493	0.997295	0.985388
YAL063C	FLO9	1	25984	-0.0892802	-0.0481743	-0.257215	-0.47233	-0.358155	0.579514	0.300768	0.318827	0.474614	-0.366711	0.366538	0.137386	-0.450896	-0.00533453	-0.301326	0.51367	0.85186	1.25657	0.00363945	0.942139	0.330353	-0.0809156	0.284209	0.367945
YAL062W	GDH3	1	32253	-0.0146099	0.396679	0.151363	0.337323	1.49978	0.514066	0.476161	0.900528	0.916711	0.728315	0.408536	0.808634	0.0289607	0.593724	-0.764266	-0.609376	-0.586427	-0.264478	-0.371594	-0.106125	0.281504	-0.316381	0.563408	0.545481
YAL061W	BDH2	1	34074	-0.26838	0.156897	-0.047699	0.0397017	0.876365	0.15927	0.190254	0.519064	0.557745	0.235991	0.185944	0.201265	-0.150033	0.123083	-0.553128	-0.22703	-0.24884	0.0523142	-0.407645	0.114314	0.473341	-0.255002	0.517842	0.41066
YAL060W	BDH1	1	35729	0.0937265	0.377435	0.199202	-0.0252981	0.113001	0.456568	-0.144835	0.0683773	0.259786	-0.382229	0.0706678	-0.042139	-0.0915385	0.103909	-0.449774	0.0893625	0.299038	0.361749	-0.202449	0.481162	0.183916	-0.173887	0.119646	0.0160301
YAL059W	ECM1	1	36828	-0.0944292	0.0224581	-0.23275	-0.351792	0.0131558	0.120121	-0.236432	0.0920952	0.157204	-0.424865	-0.26463	-0.267117	-0.526428	-0.176922	0.0905258	0.0402465	0.335984	0.617662	-0.699733	-0.0910657	0.163922	-0.270998	0.186027	0.114696
YAL058W	CNE1	1	38218	0.0316704	0.349483	0.226589	0.0435803	-0.00813273	0.423625	-0.0881763	0.0632233	0.235548	-0.357205	0.170822	-0.10479	-0.0304802	0.097149	-0.751433	0.204992	0.606701	0.211022	-0.123412	0.475425	0.0618648	-0.0637343	0.0431496	0.0132703
YAL056C-A	YAL056C-A	1	38871	-0.192848	0.305616	0.190157	0.196393	0.200701	0.397269	-0.247032	0.13927	0.288246	-0.287507	0.0850454	0.0187669	0.00482089	-0.0074328	-0.775081	0.135978	0.522842	0.0890703	-0.263056	0.213721	0.154051	-0.0315803	0.169835	0.0689767
YAL056W	GPB2	1	40580	-0.0509704	0.0937891	-0.228962	-0.314063	-0.200093	0.319247	-0.44399	-0.312163	-0.0753999	-0.689034	0.118224	-0.306844	-0.361653	0.407403	0.0512574	-0.92064	-0.924705	-0.0611946	-0.318711	0.58162	-0.102041	-0.684499	0.145751	0.15803
YAL055W	PEX22	1	42448	0.0730314	-0.0235564	-0.129323	-0.341192	-0.212656	0.0762057	-0.498333	-0.195318	-0.0736868	-0.514776	-0.195145	-0.279613	-0.432986	-0.290238	0.5981	-0.313492	0.0306353	0.531907	-0.351081	0.170924	-0.0227553	-0.47815	-0.14206	-0.137951
YAL054C	ACS1	1	43951	-0.462337	0.234485	0.150541	0.255948	0.574537	0.250288	0.0291304	0.346643	0.558678	0.0432217	0.181914	0.333587	0.0738155	0.00434813	-1.24471	0.098715	0.261896	-0.0288668	-0.0982742	0.157528	0.371028	0.0122407	0.39175	0.430915
YAL053W	FLC2	1	47074	0.486649	0.692339	0.548021	0.0524939	0.232761	0.803524	-0.00928916	0.352013	0.476515	-0.147707	0.314458	0.0744671	0.0581286	0.369296	0.619897	0.00491566	0.364583	0.584062	-0.0267818	0.75061	0.219254	-0.27626	0.135254	0.0442978
YAL051W	OAF1	1	50135	0.101199	0.182983	0.137326	-0.0657212	-0.0653706	0.372628	-0.287323	0.0495975	0.162111	-0.450044	-0.0562556	-0.0995465	-0.197451	-0.0593141	0.282318	-0.113222	0.170152	0.474486	-0.221755	0.343605	0.108457	-0.419177	0.0705406	-0.107047
YAL049C	AIM2	1	52225	0.255655	0.273898	0.120205	-0.0840041	-0.0295242	0.336527	-0.299114	0.0230032	0.16123	-0.422498	0.00255596	-0.0477888	-0.1744	-0.00677295	-0.0599513	0.0535038	0.417139	0.645401	-0.156578	0.409546	0.128606	-0.184178	0.0538306	0.0211641
YAL048C	GEM1	1	53795	-0.672201	-0.467235	-0.59462	-0.52047	-0.230474	-0.467879	-0.724431	-0.477043	-0.315411	-0.611162	-0.52355	-0.474729	-0.628666	-0.691873	-0.668286	0.563518	0.871983	0.418102	-0.712491	-0.556828	0.0765217	-0.135176	0.190781	0.133206
YAL047C	SPC72	1	55923	-0.5254	0.215622	0.130261	0.151633	0.586064	0.264071	0.0242841	0.396959	0.487895	-0.0528101	0.0919021	0.24649	0.0976024	-0.226315	-1.22534	0.0355636	0.0901669	-0.33481	-0.10222	0.000209925	0.362011	-0.15426	0.377454	0.285513
YAL046C	AIM1	1	57207	0.0432458	0.220289	0.0199123	0.0660739	0.52745	0.161551	-0.0696755	0.290987	0.439317	-0.0160088	0.132416	0.40221	-0.148732	-0.10659	-0.292654	-0.234166	-0.110831	-0.0506879	-0.423946	-0.352951	0.0696587	-0.392218	0.242237	0.178464
YAL045C	YAL045C	1	57642	-0.308179	0.359103	0.0107787	0.243745	1.06095	0.384616	0.201956	0.50515	0.70574	0.2597	0.376116	0.525529	0.0659704	0.247988	-0.497421	-0.331245	-0.197573	-0.0942453	-0.181729	0.0469177	0.528932	-0.13851	0.678852	0.647381
YAL044W-A	YAL044W-A	1	57684	-0.416692	0.242004	-0.0351288	0.355807	1.35474	0.212898	0.208401	0.790231	0.808258	0.56425	0.279038	0.792489	0.0993137	-0.0219929	-0.952425	-0.328806	-0.347676	-0.363562	-0.237617	-0.0112513	0.697448	-0.051375	0.807804	0.697918
YAL044C	GCV3	1	58206	-0.125367	0.176773	-0.236083	-0.391137	0.426409	0.219651	-0.427334	-0.262815	-0.0684433	-0.602577	-0.0917556	-0.199703	-0.641933	0.672297	-0.156486	-0.303622	-0.0734131	0.157532	-0.723193	0.445382	-0.0931347	-0.680322	0.310792	0.287476
YAL043C	PTA1	1	59873	0.324113	0.522135	0.422791	0.158875	0.258826	0.67818	-0.106162	0.211377	0.444762	-0.177212	0.265625	0.138476	0.0315979	0.140958	-0.0894891	0.200481	0.517343	0.574393	-0.0849869	0.548717	0.34951	-0.0303705	0.342288	0.339408
YAL042C-A	YAL042C-A	1	61419	0.0257306	0.274694	-0.237316	-0.234247	0.556165	0.393785	-0.327858	-0.0896101	0.0768391	-0.42095	-0.248682	0.0448257	-0.369488	0.379363	0.0622858	-0.0941508	0.214205	0.645312	-0.445338	0.479986	-0.0125326	-0.537862	0.27997	0.199458
YAL042W	ERV46	1	61939	-0.0690337	0.133664	-0.000795539	0.0656936	0.684071	0.201765	0.0149135	0.409021	0.502014	0.154332	0.129195	0.37291	0.0131422	-0.191124	-0.443334	-0.127647	0.150003	-0.0595791	-0.304209	-0.206141	0.280251	-0.114325	0.387527	0.251562
YAL041W	CDC24	1	64122	-1.20257	0.16375	0.0927842	0.263455	0.861512	0.209141	0.111972	0.640928	0.657938	0.251904	0.330266	0.518428	0.162968	-0.134921	-1.99931	0.150193	0.26658	-0.434681	-0.0622515	0.23284	0.69177	0.0606508	0.710118	0.612413
YAL040C	CLN3	1	66649	0.347401	0.522934	0.467687	0.0245146	0.0407424	0.626409	-0.147553	0.196361	0.34728	-0.269395	0.280965	0.0644359	0.0932115	0.227911	0.0682766	0.228778	0.665823	0.701242	0.060153	0.700752	0.151916	-0.216511	0.143766	0.145079
YAL039C	CYC3	1	69120	0.229386	0.216539	0.0868054	0.0727011	0.415938	0.293718	-0.203181	0.302503	0.401518	-0.0427747	0.0398615	0.256682	-0.132632	-0.0833393	0.584369	-0.0789249	0.251364	0.595992	-0.279598	0.248512	0.187609	-0.22213	0.118804	0.0766071
YAL038W	CDC19	1	72537	-0.532743	0.0938961	-0.00530864	0.109836	0.408879	0.12306	-0.202376	0.252293	0.359707	-0.114354	0.0541502	0.141224	-0.0812651	-0.289194	-0.61509	-0.107877	0.158184	0.0586579	-0.220664	0.0601495	0.366049	-0.0587194	0.272343	0.292409
YAL037W	YAL037W	1	74421	-0.839304	-0.0534937	-0.372307	0.0458106	0.885325	-0.155472	0.0749375	0.394829	0.451554	0.203679	0.0941806	0.395919	-0.0453238	-0.068203	-1.69336	-0.169245	-0.121576	-0.663615	-0.457791	-0.489705	0.121861	-0.179097	0.416831	0.435171
YAL036C	RBG1	1	75597	-0.544341	0.086468	-0.0896387	0.125136	0.586536	0.0268267	-0.177829	0.348602	0.447876	0.0697047	0.148828	0.376101	-0.095876	-0.224373	-0.907299	0.276103	0.345781	0.11723	-0.146993	0.0777203	0.546655	0.128652	0.620132	0.624453
YAL035W	FUN12	1	77931	-0.197332	0.344521	0.206243	0.247065	0.909398	0.457752	0.0990571	0.568946	0.697003	0.284145	0.260522	0.521319	0.0775521	0.249062	-0.544969	0.04104	0.186745	0.126501	-0.276532	0.157992	0.399914	-0.0630983	0.684752	0.519789
YAL034C-B	YAL034C-B	1	79665	-0.432359	0.271003	0.128065	0.493732	0.957201	0.248816	0.239258	0.654609	0.726225	0.416724	0.235116	0.553863	0.248609	-0.177119	-0.712086	0.0890547	0.0795309	0.174962	0.110228	0.139165	0.874837	0.378451	0.63822	0.675874
YAL034W-A	MTW1	1	80152	0.146604	0.359303	0.227823	0.0241258	0.202191	0.462171	-0.0342297	0.171893	0.325697	-0.125491	0.151066	0.0574563	0.0676296	-0.0675231	0.00893012	0.0503015	0.320727	0.550312	-0.0295714	0.291865	0.365887	-0.0781982	0.186342	0.157517
YAL034C	FUN19	1	81330	-0.475452	-0.278974	-0.431026	-0.25867	0.050228	-0.301295	-0.569278	-0.176632	-0.0700618	-0.391212	-0.398724	-0.0976189	-0.386248	-0.536771	-0.449932	-0.415946	-0.274511	-0.098099	-0.574654	-0.356029	-0.180614	-0.491357	0.10267	0.0273749
YAL033W	POP5	1	82966	0.269253	0.2958	0.177587	0.0395462	0.0123204	0.444417	-0.233181	0.0990156	-0.133738	-0.355527	0.0476326	-0.191768	-0.0965963	-0.0535431	0.391067	0.0113486	0.470675	0.815505	-0.0403205	0.571526	0.374731	-0.0991212	0.0895109	0.104374
YAL032C	PRP45	1	83904	0.228068	0.573348	0.320371	0.0228928	0.704387	0.705013	0.0287042	0.354723	0.478057	0.0815834	0.275561	0.259912	-0.0324442	0.74174	0.202529	-0.196571	0.172749	0.553195	-0.364959	0.550155	0.138985	-0.375094	0.296344	0.300266
YAL031C	GIP4	1	85890	0.0886556	0.466771	0.203499	0.129086	0.571385	0.621297	0.12946	0.389993	0.564503	-0.00861201	0.317724	0.375637	-0.0932763	1.0576	0.0867321	-0.135351	0.128007	1.14887	-0.21374	0.736517	0.458709	-0.278287	0.417872	0.424911
YAL030W	SNC1	1	87519	-0.20194	0.538412	0.221855	0.0892682	0.79472	0.563122	0.101475	0.567795	0.642057	0.168304	0.390012	0.550998	-0.0294571	0.51229	-0.443677	-0.178676	-0.159673	0.312274	-0.168423	0.698205	0.603618	-0.172725	0.686329	0.638395
YAL029C	MYO4	1	90062	-0.216052	0.359642	-0.14367	-0.149301	0.134539	0.467678	-0.205355	-0.279481	0.213706	-0.576088	0.33616	0.0709379	-0.285123	1.28133	-0.808952	-0.195033	-0.167624	0.028337	-0.543495	0.646049	-0.0973631	-0.585569	0.322793	0.288438
YAL028W	FRT2	1	93693	-0.740154	0.270576	0.177624	0.0573983	0.179703	0.294765	-0.227409	0.255697	0.36835	-0.113561	0.138917	0.182136	0.0438993	-0.0845054	-1.765	0.10638	0.38526	-0.113748	-0.0404593	0.393455	0.492643	-0.049945	0.41683	0.406029
YAL027W	SAW1	1	95079	-1.09497	-0.43731	-0.742957	-0.447312	0.281948	-0.396348	-0.543824	-0.158621	-0.0174193	-0.510515	-0.241094	-0.0836462	-0.610905	-0.349869	-1.86132	-0.0780848	-0.195908	-0.388641	-0.916696	-0.704387	0.149079	0.059984	0.632987	0.609137
YAL026C	DRS2	1	97663	-0.301481	0.206599	0.0245513	-0.0247742	0.439053	0.283677	-0.0357997	0.222324	0.404017	-0.130776	0.255883	0.280581	-0.134453	0.343404	-0.813753	-0.252957	-0.231658	0.00465366	-0.262376	0.250793	0.512282	-0.245677	0.755444	0.790385
YAL025C	MAK16	1	100685	0.0863606	0.430298	0.269252	0.321281	1.01142	0.503564	0.389427	0.809963	0.876005	0.577389	0.460839	0.728656	0.162351	0.184178	-0.378	-0.188402	-0.121661	0.0651251	-0.178878	0.14571	0.610836	0.0438507	0.807478	0.675325
YAL024C	LTE1	1	103718	-0.2734	0.323447	0.213764	0.0638443	0.123188	0.408422	-0.328703	0.110293	0.247656	-0.26917	0.138337	0.0604263	-0.0274165	-0.0705396	-0.257957	0.126716	0.354538	0.486073	-0.0388525	0.60709	0.315309	-0.174243	0.269015	0.100822
YAL023C	PMT2	1	107411	-0.593967	-0.0745284	-0.393255	0.0632937	1.05793	-0.0119822	-0.0282273	0.316717	0.458044	0.237931	0.306631	0.501593	-0.230489	0.385921	-0.493362	-0.458345	-0.526543	-0.117543	-0.390017	0.184681	0.448196	-0.379236	0.72678	0.643142
YAL022C	FUN26	1	109653	0.354866	0.359537	-0.191791	-0.522348	-0.0228514	0.556783	-0.611859	-0.728043	-0.463249	-1.01456	-0.205905	-0.242352	-0.357175	0.769557	-0.0129397	0.0595389	0.0814102	0.608836	-0.509999	0.815704	-0.351031	-0.843854	-0.053035	-0.10775
YAL021C	CCR4	1	112102	0.0713527	0.422079	0.282361	0.159868	0.174773	0.487801	-0.141596	0.0727299	0.320115	-0.274705	0.24701	0.0723358	0.151648	0.0274679	-0.463124	0.122108	0.576796	0.373483	-0.068536	0.370037	-0.100032	-0.457259	-0.0904251	-0.220372
YAL020C	ATS1	1	114114	0.598859	0.311805	0.187735	-0.185312	0.0852239	0.454657	-0.240977	0.0814839	0.22467	-0.358061	-0.0452598	-0.0922391	-0.211603	-0.0360588	0.790976	-0.161706	0.346273	1.0793	-0.342941	0.112991	0.39458	0.133709	0.490878	0.361458
YAL019W	FUN30	1	116616	-0.49942	0.217229	-0.188589	0.00871089	0.746799	0.239084	-0.0622349	0.255395	0.343002	0.0389798	0.147071	0.172503	-0.0440999	0.408539	-1.3069	-0.108914	-0.135194	0.094176	-0.360526	-0.0375607	0.226542	-0.135809	0.517622	0.44315
YAL018C	LDS1	1	119052	-0.932969	-0.128774	-0.276076	0.22873	0.891519	-0.145623	-0.0673142	0.422399	0.50093	0.267389	-0.0910426	0.459796	-0.0651198	-0.462163	-1.01758	-0.0746324	-0.091048	-0.29761	-0.342176	-0.364597	0.387734	-0.00814052	0.62118	0.593035
YAL017W	PSK1	1	122260	-0.242878	0.343609	0.216065	0.178301	0.363265	0.394073	-0.0602049	0.201139	0.438186	-0.0727998	0.112608	0.262287	0.00356117	-0.0702379	-0.444164	0.0424156	0.288063	0.124988	-0.186625	0.310523	0.262496	-0.21885	0.395342	0.398586
YAL016W	TPD3	1	125832	-0.0902299	0.119376	-0.00267193	0.0996627	0.271394	0.425271	-0.12275	0.174478	0.355696	-0.374726	-0.157312	-0.205917	0.0631453	0.00389427	-0.131331	0.175323	0.662356	0.395741	-0.260661	0.28292	0.0195955	-0.231478	0.0701771	0.0222137
YAL015C	NTG1	1	127502	-0.613455	-0.314868	-0.57506	-0.531376	-0.219756	-0.270311	-0.307679	-0.0551979	0.189176	-0.370747	0.0553882	0.112037	0.0277921	0.0763354	-0.903563	-0.095086	-0.136578	0.0651994	-0.101916	0.158989	0.367681	-0.147873	0.718521	0.686179
YAL014C	SYN8	1	128635	0.37264	0.551733	0.552466	0.143255	0.0591767	0.7165	-0.0349306	0.243097	0.417736	-0.124199	0.333952	0.162979	0.138243	0.204855	-0.149499	0.0570695	0.700079	0.575932	0.235173	0.780377	0.224684	-0.309275	0.105269	0.00367086
YAL013W	DEP1	1	129878	-0.403539	-0.058684	-0.284705	0.16319	1.35203	0.0708367	0.116155	0.60199	0.556409	0.581931	0.0393197	0.723106	-0.00127772	-0.101027	-0.36281	-0.262836	-0.207451	0.0374033	-0.265594	0.127397	0.852079	0.0197681	0.87134	0.762166
YAL012W	CYS3	1	131391	0.376772	0.186219	0.145223	-0.0627275	0.1931	0.297608	-0.428552	-0.0403727	0.0947165	-0.230404	-0.010728	-0.00814138	-0.197298	-0.264676	0.550442	-0.0902367	0.269159	0.597185	-0.332954	0.0405933	-0.0132452	-0.341648	0.099629	-0.0116295
YAL011W	SWC3	1	133137	-0.0934709	0.229129	0.112319	0.128256	0.686223	0.308785	0.0927583	0.487264	0.526667	0.163016	0.159213	0.272327	0.13834	0.0866453	-0.357869	0.0329588	0.239526	0.190615	-0.0543453	0.0780395	0.384031	0.0500889	0.454279	0.412863
YAL010C	MDM10	1	134924	-0.41811	0.0532046	-0.0706447	0.0651488	0.760739	0.223726	-0.0636979	0.406875	0.472807	0.146484	0.0951236	0.302711	0.123429	-0.193184	-0.740689	0.000698831	0.0678039	0.0585006	-0.0184226	0.148606	0.579799	0.0575944	0.552454	0.42766
YAL009W	SPO7	1	136243	-0.573031	-0.0915248	-0.210542	0.157088	1.09642	-0.0522704	-0.00939338	0.459905	0.616241	0.178608	0.140569	0.585044	0.00665773	-0.133185	-1.09523	-0.132902	-0.110914	-0.224464	-0.404721	-0.341321	0.301979	-0.160772	0.573856	0.454287
YAL008W	FUN14	1	137212	-0.986746	-0.162938	-0.384123	0.216304	0.835787	-0.209273	0.129566	0.48849	0.521594	0.272188	0.135905	0.377609	0.00691095	-0.177282	-1.47533	-0.169193	-0.102401	-0.757232	-0.322374	-0.412004	0.347656	-0.139242	0.592911	0.622608
YAL007C	ERP2	1	138021	0.0470029	0.468477	0.33397	0.156925	0.720314	0.16813	0.0193108	0.453729	0.568057	0.104104	0.143208	0.481596	0.0907538	-0.108747	-0.921089	0.00426219	0.099287	0.0195044	-0.0614996	0.0640872	0.580142	-0.13211	0.511508	0.511225
YAL005C	SSA1	1	140467	0.0514629	0.347524	0.164548	0.138529	0.410289	0.376945	-0.0645157	0.324791	0.393525	-0.367394	-0.252243	-0.081479	0.0223861	-0.107306	-0.0365115	-0.0332184	0.277474	0.458168	-0.119744	0.17374	0.423616	-0.0825352	0.395451	0.36703
YAL004W	YAL004W	1	141083	-0.499015	-0.157653	-0.19965	0.18625	1.01917	-0.0823178	0.215147	0.492134	0.538156	0.470573	0.193943	0.602829	0.14766	-0.246503	-0.551095	-0.114158	-0.123226	-0.468371	-0.024882	-0.481264	0.396875	-0.0579117	0.592488	0.431642
YAL003W	EFB1	1	142667	-0.555233	0.155049	-0.0410092	0.167847	0.613341	0.164752	-0.0871009	0.300523	0.467668	0.0359418	0.10036	0.303576	0.0429966	-0.303119	-1.11833	0.0427016	0.228551	0.0289008	-0.175856	-0.0613295	0.310557	-0.00150903	0.382531	0.360721
YAL002W	VPS8	1	145619	-0.107217	0.235426	0.147546	0.258127	0.63486	0.270783	0.0273941	0.414581	0.512631	0.132946	0.199745	0.324295	0.1809	-0.0787939	-0.516864	-0.00341478	0.202498	-0.0503986	-0.0223609	0.180438	0.44087	-0.054354	0.300822	0.294784
YAL001C	TFC3	1	149380	-0.782257	-0.174695	-0.379937	-0.097557	0.361787	-0.16612	-0.404441	-0.00612775	0.152828	-0.247455	-0.152923	0.0694787	-0.367118	-0.369698	-0.872412	-0.173284	0.0516705	0.0899504	-0.560443	-0.0932501	0.499301	-0.0832769	0.47254	0.396751
YAR002W	NUP60	1	153066	0.150846	0.216074	0.0849772	0.0417751	0.216325	0.337699	-0.225917	0.148603	0.281277	-0.125228	0.0807299	0.168621	-0.0164941	-0.165816	-0.087052	0.00372958	0.234165	0.127783	-0.341888	0.108968	0.0306456	-0.167846	0.229426	0.15936
YAR002C-A	ERP1	1	154394	0.0837449	0.382235	0.254	-0.132923	0.601318	0.609992	-0.0204819	0.331633	0.401925	-0.0695492	0.174055	0.10888	-0.052254	0.12793	-0.0825571	-0.193984	-0.280327	0.621338	-0.160481	0.397637	0.45147	-0.278807	0.313612	0.422011
YAR003W	SWD1	1	155645	0.558864	0.718068	0.626213	0.314031	0.29583	0.913728	0.17717	0.360682	0.657224	0.0272397	0.477916	0.347348	0.343601	0.437413	-0.386353	0.583352	1.04575	0.822942	0.284596	0.806369	0.342861	0.0983119	0.436674	0.298177
YAR007C	RFA1	1	157686	-0.613921	-0.0563753	-0.247299	-0.167288	0.56798	0.0547194	-0.157516	0.133325	0.333914	-0.0942596	-0.0625926	0.0661847	-0.170192	-0.0875562	-1.0639	-0.346196	-0.378225	-0.540908	-0.496549	-0.198291	0.0435039	-0.431559	0.290089	0.280676
YAR008W	SEN34	1	159379	-0.312832	0.0484382	-0.203814	-0.160424	0.466149	0.102557	-0.230787	0.0690178	0.250142	-0.171793	-0.0656387	0.0656008	-0.21133	-0.284385	-0.483261	0.448027	0.617154	0.654568	-0.56583	-0.250718	0.215806	-0.00415635	0.46122	0.494266
YAR014C	BUD14	1	167806	-0.445146	0.0696327	-0.140755	0.0409455	0.448005	0.116627	-0.165583	0.198566	0.280292	-0.119889	-0.042667	0.12739	-0.103563	-0.290408	-0.851226	0.0244891	0.111207	0.171929	-0.313278	-0.0796847	0.407655	-0.0500347	0.452632	0.454768
YAR015W	ADE1	1	169835	-0.345672	0.287909	0.16613	0.0315474	0.207342	0.304959	-0.21054	0.140999	0.277486	-0.293585	0.0352445	0.0814879	-0.0622711	-0.177243	-0.72052	0.0431922	0.186539	0.274681	-0.120015	0.331687	0.428002	-0.067052	0.221607	0.213066
YAR018C	KIN3	1	171049	-0.455309	0.19233	-0.023277	0.200678	0.78489	0.221389	0.0925346	0.459788	0.570446	0.15481	0.0912817	0.423295	0.051741	0.142263	-0.604156	-0.174337	-0.346186	0.0331171	-0.19492	0.208432	0.659184	0.00429405	0.578921	0.626141
YAR019C	CDC15	1	173673	-0.562004	0.28103	0.0104535	0.334467	1.50656	0.241775	0.403655	0.798087	0.873052	0.664623	0.402401	0.945836	0.205595	0.085874	-0.731075	-0.0550917	-0.0755987	-0.145075	-0.121544	0.197497	0.91113	0.065276	0.945627	0.874752
YAR020C	PAU7	1	176939	0.0541719	0.359695	0.0807658	-0.11337	0.440952	0.458314	-0.0137872	0.0734676	0.223763	-0.165505	0.225247	0.0694224	-0.167932	0.728318	-0.110022	-0.104769	0.0446467	0.276291	-0.289896	0.397167	0.0290996	-0.460697	0.317012	0.296542
YAR023C	YAR023C	1	179550	-0.742248	-0.221296	-0.376998	-0.113348	0.458234	-0.248857	-0.548568	0.0510177	0.223343	-0.166788	-0.166373	0.200167	-0.396819	-0.318872	-0.805094	0.0738481	0.251864	0.0581638	-0.573556	-0.342389	0.220988	-0.406049	0.315675	0.34902
YAR027W	UIP3	1	184123	-0.452941	0.100941	-0.0631549	0.228278	0.865627	0.100914	0.426023	0.747083	0.842885	0.388559	0.341539	0.656504	0.365839	0.223422	-0.925692	-0.606142	-0.584649	-0.329331	0.0141093	0.0811707	0.705619	0.237051	0.776263	0.680313
YAR028W	YAR028W	1	185244	0.408874	0.38101	0.224916	0.476183	0.448216	0.67041	0.151375	0.39228	0.613502	0.0336854	0.430603	0.295577	0.310348	0.331074	0.636908	0.475456	0.729896	0.832655	0.331683	0.581337	0.526844	0.301274	0.506827	0.513404
YAR029W	YAR029W	1	186433	-0.107566	0.565292	0.435214	0.495338	1.02822	0.66441	0.288336	0.70196	0.77485	0.393926	0.593229	0.698744	0.358073	0.335212	-0.083891	0.0141902	0.0283111	0.389598	0.353154	0.832368	1.10741	0.350082	0.931787	0.915835
YAR030C	YAR030C	1	186682	0.253816	0.215204	0.229463	-0.141693	-0.307833	0.410067	-0.399911	-0.00619783	0.0400037	-0.520776	0.0111016	-0.267009	-0.108044	-0.138917	0.1926	-0.0661817	0.282795	0.388925	-0.0278624	0.544908	0.127069	-0.194586	0.0172269	-0.117407
YAR031W	PRM9	1	187284	-0.870161	0.00666642	-0.301615	-0.144836	0.496813	-0.0494573	-0.147512	0.16513	0.317559	-0.114468	-0.0465714	0.207153	-0.317875	0.376684	-0.913998	0.0863941	0.12181	0.327695	-1.03732	-0.364077	-0.0636183	-0.462855	0.325558	0.325544
YAR033W	MST28	1	188459	-0.464322	0.186456	-0.238637	0.355259	0.988201	0.231465	0.0415644	0.333637	0.362133	0.185711	0.045782	0.483387	0.203652	0.824186	-0.76126	-0.228232	-0.394788	-0.0829624	-0.718058	-0.00700469	0.392467	-0.0119832	0.975601	0.766386
YAR035W	YAT1	1	191224	-0.406753	0.03107	-0.135786	0.119493	0.39594	0.114833	-0.129244	0.268958	0.385838	-0.0336927	-0.0498012	0.202079	-0.0903978	-0.165459	-1.12095	-0.155375	0.0226787	-0.275354	-0.39224	-0.244831	0.0857763	-0.282129	0.258928	0.287057
YAR042W	SWH1	1	194402	-0.270943	-0.138406	-0.389739	0.030464	0.497997	0.189296	-0.237129	0.123331	0.223866	-0.199857	-0.0895884	0.123415	-0.141273	0.246031	0.137767	-0.129647	0.116696	0.288839	-0.559971	-0.531593	-0.0691275	-0.233856	0.202661	0.149108
YAR042W	SWH1	1	194402	-0.138292	0.319098	0.108471	0.139113	0.482014	0.34741	0.140254	0.431836	0.507532	0.0172609	0.161161	0.338275	0.0136847	0.390095	-0.186864	-0.036358	0.0543989	0.454636	-0.213966	0.0348211	0.202159	-0.169439	0.324411	0.277635
YAR047C	YAR047C	1	201627	-2.58697	-2.93967	-4.36476	-1.70955	-3.47512	-2.95356	-3.35763	-3.78865	-3.12091	-3.38018	-2.76057	-4.09157	-1.74642	-2.88114	-0.824652	-1.3533	-0.700263	-1.78014	-1.56696	-2.28351	-2.06364	-1.44087	-1.68191	-1.7552
YAR050W	FLO1	1	205709	-0.391849	-0.549455	-0.683717	-0.521451	-0.313899	-0.437067	-0.39326	-0.126803	-0.0839285	-0.661805	-0.511205	-0.41668	-0.899914	-0.702425	-0.304952	-0.192926	-0.0640543	0.445283	0.536639	0.878556	0.260396	-0.471247	-0.0104055	-0.0525566
YAR053W	YAR053W	1	208515	-0.450389	0.155892	-0.142473	-0.180906	0.157977	0.191441	0.786709	0.519665	0.785244	0.189429	0.954118	0.698188	-0.313043	0.48619	-0.619461	0.773917	0.738239	0.279559	-0.9733	0.699715	-0.240004	-0.205101	0.353835	0.192662
YAR060C	YAR060C	1	217324	-0.429494	0.312825	-0.0153954	0.462401	1.14558	0.355389	1.45652	1.57419	1.70293	1.14311	1.1189	1.35403	0.0268753	0.777921	-0.912209	0.871226	0.878317	0.460663	-1.13388	0.366656	0.126545	-0.126892	0.660111	0.550841
YAR061W	YAR061W	1	218642	1.09149	0.984375	0.79879	0.0910795	0.248996	1.07118	1.03273	1.14348	1.28819	0.480343	1.12813	0.613292	-0.0302977	0.630202	1.51276	0.955961	1.28371	1.82842	-0.87628	1.0796	0.10673	-0.184777	0.347723	0.36562
YAR061W	YAR061W	1	218642	0.59272	0.772544	0.50107	0.117733	1.01782	0.435854	0.471498	0.567363	0.719997	0.536513	0.50757	0.81919	-0.749121	0.293291	-0.0850691	-0.456666	-0.561254	0.506763	-0.0904911	0.737362	0.630612	-0.267525	0.721351	0.668329
YAR064W	YAR064W	1	220347	0.530277	0.605756	0.408854	0.960358	1.36787	0.678141	0.63364	0.744342	0.797768	0.934618	0.822061	1.02591	0.465311	0.744054	0.423869	0.326541	0.281623	0.700339	0.213575	0.660826	0.859459	0.456901	1.00829	1.03266
YAR066W	YAR066W	1	221354	1.1725	1.13251	0.89042	1.06683	1.30338	1.15263	0.881106	1.08962	1.21402	0.876788	0.976889	1.14701	0.526892	0.67813	0.801683	0.382036	0.749286	0.633999	0.195985	0.510412	0.553183	0.219436	0.728165	0.645725
YAR068W	YAR068W	1	222648	0.604112	0.246955	0.168534	0.321039	-0.0312596	0.639917	0.111493	0.0458111	0.274857	-0.281796	0.311288	-0.23198	-0.0409547	0.0270917	1.01614	0.593322	0.936819	1.23298	0.0170715	0.684253	0.292396	0.201107	0.0566055	0.267427
YAR069C	YAR069C	1	224157	1.04807	0.978906	0.712351	0.794307	0.703451	1.25559	0.755203	0.739578	0.863002	0.475809	0.897917	0.653346	0.359912	1.17365	1.15323	0.874436	1.06948	1.6098	0.331109	1.05078	0.443844	0.234647	0.70437	0.70278
YAR070C	YAR070C	1	224712	0.565736	0.823071	0.712023	1.15097	1.60591	1.12765	1.10012	1.27109	1.39529	1.13084	1.20361	1.32268	0.540112	1.0157	0.624623	0.902444	1.00132	1.06697	0.419357	0.903243	1.1477	0.68032	1.2403	1.09812
YAR071W	PHO11	1	226161	-0.475841	-0.253214	-0.379592	-0.333037	0.17618	-0.889929	-0.0137517	0.185966	0.130495	0.293271	-0.144915	0.289459	-0.286844	-0.558134	-0.725923	-0.245805	-0.404017	-0.440646	-0.554028	-0.758894	0.219378	-0.0203025	0.233179	0.175649
YAR073W	IMD1	1	228347	-0.246266	-0.299013	-0.615626	-0.342445	-0.310871	0.0588656	-0.323883	-0.392653	-0.19878	-0.467699	-0.239124	-0.291412	-0.646882	0.206103	0.333003	-0.306539	-0.0543155	0.756741	-0.50977	0.275893	-0.197244	-0.623713	-0.210106	-0.277419
YAR075W	YAR075W	1	229080	0.874854	0.983096	0.923517	1.37072	1.4253	1.1451	0.3915	0.520483	0.556271	0.208744	0.278556	0.226887	0.314674	0.320629	0.354698	0.0900043	0.106357	0.00834495	0.358584	0.283596	0.0997109	-0.0741433	0.144256	-0.0385112
YBL113C	YBL113C	2	1469	1.3838	1.1089	1.03086	0.29607	0.59466	0.556112	1.44183	1.34259	1.45889	-0.732535	-1.0161	-0.495582	-0.0796767	0.226472	0.725506	0.136061	-0.132955	1.17254	0.0866863	0.207723	1.02826	0.673412	1.1997	1.21823
YBL112C	YBL112C	2	2740	0.419384	0.564096	0.508221	-0.638123	0.140085	-0.0590681	1.12271	0.820923	1.03094	-1.07051	-1.39977	-0.924478	-0.726427	0.27946	0.930018	0.11077	-0.0634839	1.4837	-0.3976	0.188501	1.08246	0.700406	1.23024	1.2568
YBL111C	YBL111C	2	3958	1.34002	1.18356	0.98139	-0.00420592	0.917318	0.551904	1.69192	1.5642	1.73432	-0.737021	-1.20781	-0.654392	-0.358425	0.935852	1.20005	-0.587713	-0.864443	1.48188	-0.408715	0.504453	1.02526	0.402725	1.38144	1.41863
YBL109W	YBL109W	2	5957	1.88981	1.69999	1.61515	0.552935	0.810511	1.80817	1.52296	1.44218	1.55582	-1.40729	-1.29379	-0.89608	0.220814	1.1844	2.56006	-0.432197	-0.695239	1.82017	0.533645	1.43391	0.858167	0.395366	0.724328	0.777334
YBL108C-A	PAU9	2	7669	-0.752718	-0.494544	-0.590519	-0.788017	-0.322956	-0.883842	-0.41611	-0.300372	-0.314569	0.0276034	-0.303812	-0.208004	-0.242395	-0.0760819	-0.363178	-0.208987	-0.266859	0.185479	-0.0412781	-0.112591	0.423975	0.0702492	0.428559	0.420317
YBL108W	YBL108W	2	8329	0.183063	0.192124	0.0747736	0.80086	0.731303	0.276184	0.629156	0.438059	0.467865	0.72018	0.194982	0.557511	0.33042	1.02931	0.071584	-2.14657	-1.95935	-1.43526	0.0184799	0.473962	-0.981629	-2.21175	-2.24756	-2.08081
YBL107W-A	YBL107W-A	2	9320	0.582773	0.654374	0.553203	-0.0510763	0.0753083	0.314916	0.506999	0.459479	0.613469	0.7626	0.943935	0.656076	0.327387	0.573186	0.587843	0.141279	-0.0271651	0.647518	0.997193	0.992045	0.706233	0.353706	0.757378	0.759822
YBL107C	MIX23	2	10256	0.184564	-0.0069131	-0.0351558	-0.0759589	0.279066	0.0615412	0.207118	0.199364	0.125944	0.145011	-0.0487513	0.0501138	-0.094775	0.157161	-0.126013	-0.39854	-0.824292	-0.104786	-0.343055	-0.219746	-0.0467099	-0.131289	0.0746922	0.116931
YBL106C	SRO77	2	12363	-0.442978	-0.390867	-0.33125	-0.019351	-0.156713	-0.425349	-0.154583	-0.263407	-0.238227	-0.139131	-0.225402	-0.0976815	0.0180252	0.0202393	-0.14518	0.0459172	-0.205594	-0.0333757	0.0845916	0.189289	0.0441531	-0.311361	-0.0213293	-0.0710126
YBL105C	PKC1	2	15968	-0.0186767	-0.0775455	-0.0397352	0.132574	0.0644482	-0.0388364	-0.0190025	-0.0343969	0.0101705	0.131847	0.0345421	0.0516712	-0.0317169	0.0380998	0.00861204	-0.0687468	-0.193323	0.0315445	-0.208147	-0.083589	-0.0454635	-0.00969729	-0.0158812	-0.0137864
YBL104C	SEA4	2	19735	-0.166054	-0.196639	-0.318249	0.214845	0.369854	-0.225974	0.136201	0.163336	0.175806	0.285564	-0.114441	0.106504	0.0781491	0.0871354	-0.0217493	-0.182753	-0.302102	-0.43831	-0.178431	-0.333684	0.116762	0.00277896	-0.106958	-0.112046
YBL103C	RTG3	2	22806	0.0415517	0.402272	0.309671	0.107863	0.107042	0.387105	0.125549	0.0919098	0.206356	0.0656623	0.394049	0.173702	0.0256674	0.786037	-0.835944	0.098215	-0.0993159	-0.116478	-0.11674	0.471968	0.0343104	-0.0698499	0.204438	0.230063
YBL102W	SFT2	2	24421	0.319698	0.0111532	-0.0322118	0.116277	0.33309	0.104706	0.114384	0.125912	0.0234357	0.276451	0.00106345	0.0160376	0.0577772	-0.0378789	0.584272	-0.16674	-0.318618	0.336404	-0.0552183	0.0235168	0.197077	-0.00951417	-0.0429951	-0.0303968
YBL101C	ECM21	2	26622	-0.254926	-0.122678	-0.223036	0.203134	0.425742	-0.0850793	0.151814	0.181454	0.0621659	0.259458	-0.030866	0.116528	0.0780038	0.00670853	-0.382788	-0.170114	-0.380463	-0.468462	-0.207725	-0.27987	-0.0134023	-0.037497	0.131027	0.0140282
YBL100C	YBL100C	2	37146	0.452304	0.14178	0.0611584	-0.0181793	-0.34148	0.1594	-0.14834	-0.222609	-0.0701575	-0.298737	-0.0616946	-0.280223	-0.0639605	0.0939736	0.370886	0.060844	0.256303	0.251493	-0.148575	0.138454	-0.261522	-0.0375124	-0.298951	-0.336338
YBL099W	ATP1	2	37871	0.542924	0.459253	0.400722	-0.00373724	0.300939	0.675026	0.144139	0.292024	0.233166	0.273589	0.366683	0.145577	0.0858516	0.877485	0.610666	0.185053	0.109645	1.33061	0.0743915	0.701038	0.265763	-0.10108	0.0296456	0.0583003
YBL098W	BNA4	2	39836	-0.374559	-0.268026	-0.416788	0.124486	0.186511	-0.133047	-0.0630401	-0.271331	-0.153633	0.068491	-0.154426	-0.143511	-0.0686846	0.591577	0.131549	-0.144631	-0.417466	0.171249	-0.232761	-0.0837655	-0.0766142	-0.137526	0.223843	0.103941
YBL097W	BRN1	2	41963	-0.628769	-0.286862	-0.394892	0.411063	0.559051	-0.33019	0.174309	0.0891233	0.112744	0.495913	-0.0160217	0.281876	0.0829943	0.739996	-0.293052	0.084059	-0.215619	-0.0959592	-0.0493897	0.222517	0.244563	0.118009	0.528897	0.269015
YBL096C	YBL096C	2	43328	0.297491	0.101238	0.0945326	0.213244	-0.0538989	0.171964	-0.0540864	-0.0166017	0.0593952	0.0186647	0.0767043	0.0338154	0.0979139	0.126658	0.279818	0.131421	0.176126	0.169879	0.00278572	0.105214	-0.0975153	-0.00214113	-0.0553208	0.00430326
YBL095W	YBL095W	2	43683	-0.138087	0.0805601	0.0601404	-0.0165452	-0.156236	0.0952799	-0.0601562	-0.113265	0.0157163	-0.0488175	0.020305	-0.174229	0.0259368	0.0740325	-0.478968	0.0877317	0.215349	-0.305969	-0.106518	-0.176258	-0.348099	-0.119485	-0.220247	-0.23549
YBL094C	YBL094C	2	43931	-0.868195	-0.336711	-0.321055	0.16489	0.151639	-0.375588	-0.11557	0.00488148	-0.0459402	0.134685	-0.173247	0.0360933	0.00520603	-0.298342	-1.43943	-0.0604478	-0.207485	-1.17097	-0.271236	-0.60032	-0.274733	-0.116541	-0.0833151	-0.0426796
YBL093C	ROX3	2	44587	-0.373115	-0.339464	-0.531664	-0.11828	0.444593	-0.329713	-0.0259867	-0.107077	-0.185094	0.107191	-0.18491	0.079883	-0.259567	0.510805	-0.0395094	-0.426468	-0.630591	-0.39203	-0.485318	-0.142355	0.0968245	-0.261119	0.274051	0.225302
YBL092W	RPL32	2	46174	-0.104251	-0.097609	-0.164427	0.0893365	-0.0792361	-0.0876719	-0.0954283	-0.0584021	-0.00989648	0.0499821	-0.120361	-0.103154	-0.0245795	-0.0879303	-0.186646	-0.101166	-0.0652796	-0.117378	-0.0460864	-0.108852	0.0491494	0.0309071	-0.214043	-0.0836215
YBL091C-A	SCS22	2	46872	0.121186	0.195379	0.0441844	-0.410164	-0.430365	-0.0309875	-0.197809	-0.423895	-0.282439	-0.673341	-0.224114	-0.477396	-0.0855399	0.423406	0.116497	0.256303	-0.0246813	0.370867	-0.0428325	0.416601	0.0428431	-0.0722785	0.398288	0.294708
YBL091C	MAP2	2	47995	-0.0511394	0.165393	0.134376	0.172846	0.113583	0.21188	0.0663576	0.063348	0.100312	0.0996266	0.111551	0.13356	0.118939	0.232019	0.102915	-0.0304168	-0.242264	0.0448601	-0.190091	0.088427	0.140485	0.0610275	0.0455786	-0.0287305
YBL090W	MRP21	2	49091	0.747136	0.191177	0.162793	-0.0919475	-0.367767	0.334619	-0.102125	-0.077087	-0.0316807	-0.304829	-0.0615973	-0.357489	-0.0216734	0.198219	1.46455	-0.0185375	-0.0723485	0.584049	-0.0229232	0.266185	-0.200294	-0.115391	-0.31881	-0.359913
YBL089W	AVT5	2	50263	0.618104	-0.0156742	0.0745427	-0.0517256	-0.324384	0.222483	-0.232426	-0.232104	-0.236473	-0.253113	-0.142428	-0.377255	-0.0129292	-0.0970562	1.43046	0.0841898	0.0838071	0.475474	-0.0510485	0.321983	-0.130621	-0.0768234	-0.349243	-0.331068
YBL088C	TEL1	2	55200	0.253588	0.0984813	0.0989235	-0.00233837	-0.138653	0.206436	-0.0989592	-0.0958741	-0.0249338	-0.112515	0.00382872	-0.105519	-0.00948441	0.13885	0.261305	0.0720268	0.188475	0.103333	-0.0954102	0.211271	-0.141929	-0.079841	-0.259958	-0.221558
YBL087C	RPL23A	2	60280	0.586926	0.618509	0.602773	0.379718	0.586916	0.571025	0.526878	0.456417	0.615636	0.647318	0.750993	0.776571	0.277632	0.731882	0.633183	0.0838516	0.411912	0.0676538	-0.0209958	0.302869	0.13566	-0.216637	0.339309	0.400169
YBL086C	YBL086C	2	61902	0.668979	0.421799	0.368623	0.169112	0.151759	0.455016	0.251975	0.192822	0.238247	0.195632	0.262403	0.202913	0.198271	0.433213	0.208772	-0.0538889	-0.149473	0.0917783	-0.0533625	0.144219	-0.0782574	-0.0017424	0.046004	0.0915902
YBL085W	BOI1	2	65347	0.0453099	-0.00855562	-0.067048	0.292297	0.511441	-0.0215005	0.229752	0.234281	0.208378	0.410634	0.0801563	0.304997	0.23151	-0.0266767	-0.557	-0.022427	-0.183457	-0.372305	-0.152314	-0.461788	0.0558109	0.0541836	0.194199	0.191145
YBL084C	CDC27	2	68307	0.172219	0.0121282	-0.0385062	0.134111	0.177417	0.103095	0.21967	0.266519	0.227012	0.124234	0.139296	0.0739915	0.106768	0.192249	-0.0667192	-0.0672945	-0.336229	0.101025	-0.00606086	-0.226493	0.00731942	-0.0389638	0.00333561	-0.0147493
YBL083C	YBL083C	2	69925	-0.071919	-0.195841	-0.430944	-0.130083	0.254859	-0.0939016	-0.126516	-0.242606	-0.20907	-0.0163355	-0.192545	-0.0345443	-0.2163	0.417825	0.105303	-0.270434	-0.394432	-0.362928	-0.528073	-0.18345	-0.387345	-0.444927	-0.0758062	-0.03505
YBL082C	ALG3	2	70439	0.68735	-0.0239974	0.053335	-0.0413823	-0.295354	0.0803879	-0.198326	-0.0912192	-0.152316	-0.143595	-0.125831	-0.0755644	-0.144442	-0.0997794	1.36626	-0.0592708	0.0184377	0.532305	-0.110855	-0.0133498	-0.075848	-0.0346974	-0.0767086	-0.189348
YBL081W	YBL081W	2	72419	0.340549	0.193713	0.292186	-0.0728141	-0.422963	0.282069	-0.183751	-0.246049	-0.133334	-0.256274	0.0538614	-0.265826	-0.00269015	0.0270419	-0.2729	0.217407	0.258953	0.171134	-0.00734914	0.362805	-0.253855	-0.0479775	-0.198553	-0.18015
YBL080C	PET112	2	73882	-0.529943	-0.213323	-0.193623	0.197829	0.0225563	-0.343079	-0.143039	-0.0807966	-0.0388422	0.0703771	-0.0545642	0.0961883	0.0396555	-0.14945	-0.636924	0.0103914	-0.142031	-0.464476	0.00826924	-0.0502138	0.0237624	-0.0377291	0.144499	0.137775
YBL079W	NUP170	2	77513	-0.934248	-0.425048	-0.523384	0.307328	0.815859	-0.604581	0.132434	0.196014	0.204693	0.526413	-0.00056968	0.511804	0.174118	0.0277219	-1.20222	-0.152543	-0.501952	-1.21841	-0.143302	-0.403598	0.242473	0.0467009	0.397047	0.358748
YBL078C	ATG8	2	80554	-0.386733	0.0741634	0.112286	0.211218	0.00385773	0.178776	0.105862	-0.0768856	-0.0147435	0.116409	-0.0269197	-0.0252615	0.0426134	0.572728	-0.23318	-0.0058887	-0.143488	0.0516433	-0.0526635	0.647393	0.164863	-0.0218867	0.20505	0.0472846
YBL077W	YBL077W	2	81112	-0.420525	-0.206997	-0.14095	0.228857	0.409311	-0.112263	0.088986	0.214129	0.229966	0.431713	-0.0450288	0.294286	0.144416	-0.236167	-0.954597	-0.0758589	-0.257846	-0.494142	-0.0793125	-0.35958	0.115182	-0.00818622	0.216118	0.172624
YBL076C	ILS1	2	82652	-0.23514	0.0128062	-0.0237502	0.238944	0.430567	-0.00290249	-0.0841052	0.189076	0.182183	0.229905	0.0486448	0.162282	0.149797	-0.0436288	-0.956826	-0.0886765	-0.39797	-0.319472	-0.0375168	-0.227247	0.295705	0.121634	0.212563	0.268376
YBL075C	SSA3	2	85473	0.640059	0.209942	0.182627	0.0845878	-0.11131	0.276094	0.0351628	0.0755207	0.108217	0.0256078	0.123658	-0.00689361	0.0203062	0.0955169	0.715893	-0.174011	-0.00366769	-0.111722	-0.137485	-0.00655511	-0.388735	-0.473871	-0.497739	-0.409278
YBL074C	AAR2	2	87255	0.0540917	0.197163	0.237407	-0.163046	-0.440954	0.229022	-0.263994	-0.279017	-0.240492	-0.490698	-0.012941	-0.304258	0.0336887	0.0265453	-1.00728	0.255368	0.347882	0.18858	0.121628	0.440482	-0.153278	0.0125462	-0.262433	-0.230053
YBL073W	YBL073W	2	87801	0.20284	0.0354989	0.0335695	0.0501231	-0.0129271	0.0635434	0.0132626	0.0360185	0.0670749	0.111267	-0.0185705	0.00824766	-0.182378	-0.110327	0.326986	-0.0880829	-0.112239	0.0224813	-0.165026	-0.151041	-0.223389	-0.151404	-0.156878	-0.122882
YBL072C	RPS8A	2	88824	0.336721	0.255477	0.198996	0.0911948	0.329955	0.270395	0.18867	0.275118	0.285183	0.294876	0.133438	0.138603	0.0867002	0.152957	0.318277	-0.234872	-0.261337	-0.024193	-0.180811	-0.252461	-0.182681	-0.154013	0.117677	0.198578
YBL071W-A	KTI11	2	90102	-0.534269	-0.33539	-0.368087	0.251215	0.545722	-0.343541	0.0600218	0.207662	0.15119	0.474901	-0.220157	0.279354	0.128014	-0.149402	-0.369519	-0.113412	-0.365407	-0.634713	-0.132433	-0.373297	0.173099	0.121422	0.167838	0.123241
YBL071C	YBL071C	2	90377	-0.709052	-0.446388	-0.509728	-0.0852201	0.554622	-0.465238	-0.0965588	0.0305101	-0.093347	0.340959	-0.334478	0.199018	-0.183192	-0.12166	-0.2983	-0.546627	-0.720549	-0.245376	-0.430489	-0.419008	-0.108763	-0.277018	-0.00717749	-0.08577
YBL070C	YBL070C	2	90765	0.398334	0.0499125	0.110507	-0.0592369	-0.361475	0.133419	-0.217532	-0.272366	-0.261649	-0.197039	-0.00475816	-0.246131	-0.0361194	0.00630573	0.767684	0.0972534	0.186344	0.549866	0.0749264	0.298814	-0.187417	-0.0829542	-0.231961	-0.25659
YBL069W	AST1	2	91385	-0.0735091	-0.0193827	-0.0692623	0.130986	0.110026	0.00572513	-0.0506012	0.0236616	0.0974996	0.168406	0.0384042	0.142416	0.0465131	-0.0339145	-0.0159377	-0.0190359	-0.0993032	-0.372207	-0.171652	-0.23571	-0.140516	-0.104904	-0.0225655	0.0263404
YBL068W	PRS4	2	92904	-0.367295	-0.0534834	-0.110953	-0.205471	-0.208701	-0.218897	-0.181192	-0.0764786	-0.144042	0.00822932	-0.0734538	-0.133786	-0.102427	-0.0895966	-0.0813907	-0.157933	-0.299426	-0.00871621	-0.0548521	0.0582836	-0.0378848	-0.101148	-0.267662	-0.330696
YBL067C	UBP13	2	94760	-0.146896	0.0239478	0.0331084	0.0798974	-0.0627534	0.0583836	-0.0713597	0.00556558	0.0398359	0.0227732	0.0147729	0.0745324	0.00351916	0.0497743	-0.38605	-0.0485191	0.0193737	-0.204057	-0.11835	0.0182827	-0.0683357	-0.035715	-0.0627933	-0.0332884
YBL066C	SEF1	2	98392	-0.314534	-0.0612908	-0.0677651	0.186504	0.68107	-0.0920973	0.281398	0.336282	0.335846	0.610701	0.201257	0.487915	0.161387	0.115286	-0.139271	-0.17637	-0.43401	-0.403986	-0.190978	-0.302437	0.269165	0.0467735	0.419968	0.380144
YBL065W	YBL065W	2	100135	-0.573506	-0.340987	-0.292274	0.0651475	0.060763	-0.306825	-0.198224	0.0183233	-0.13469	0.152569	-0.250434	-0.0461417	0.0183847	-0.367882	-0.300162	-0.111443	-0.129662	-0.362085	-0.112197	-0.383779	-0.00125796	-0.00765179	-0.0675694	-0.208553
YBL064C	PRX1	2	100763	-0.308758	-0.240679	-0.184703	0.128803	0.200147	-0.247867	0.0438835	-0.00113968	0.0931301	0.0971078	-0.0420156	0.102702	0.0887515	-0.221891	-0.0805117	-0.0543976	-0.0276361	-0.562637	-0.039951	-0.616075	-0.181561	-0.0443394	0.0738864	0.0229933
YBL063W	KIP1	2	103553	-0.345716	0.0742272	-0.0976814	-0.183681	0.0511545	-0.0108008	-0.051182	-0.0379451	-0.000725649	0.0103852	0.183261	0.151749	-0.126088	0.236498	-0.698925	-0.335123	-0.754078	-0.422842	-0.244976	0.184487	0.0937131	-0.178123	0.179317	0.130881
YBL062W	YBL062W	2	105498	-0.286475	-0.0273195	-0.0325037	0.270023	0.384249	-0.049424	0.111675	0.212053	0.185289	0.308303	0.0875237	0.205134	0.191055	-0.223413	-0.232234	0.0985203	-0.0445463	-0.198747	0.0552681	-0.00849522	0.304979	0.255553	0.0112361	0.024007
YBL061C	SKT5	2	106361	-0.0701807	-0.0145121	-0.0357688	0.10529	-0.0597497	-0.0789312	-0.038571	-0.0298051	-0.0228886	-0.00539273	-0.0436107	-0.046765	0.0246613	-0.243099	-0.173728	0.0173393	0.0790957	-0.0958958	0.0462562	-0.19043	-0.098775	0.0552423	-0.102926	-0.0392958
YBL060W	YEL1	2	108963	-0.163346	0.248575	-0.0733049	-0.353254	-0.214364	0.217039	-0.19573	-0.47897	-0.391002	-0.40935	-0.152014	-0.402621	-0.155095	0.871797	0.144522	-0.0606993	-0.235502	0.121077	-0.327141	0.308713	-0.18833	-0.435081	0.118088	0.104551
YBL059C-A	CMC2	2	110332	-0.688937	-0.0310254	-0.173478	-0.268101	-0.0574623	-0.039237	-0.12421	-0.272069	-0.226681	-0.164216	0.0838233	-0.113211	-0.206273	0.398427	-0.434504	-0.163477	-0.42931	-0.19702	-0.141642	0.41024	0.234427	-0.067708	0.267812	0.326502
YBL059W	YBL059W	2	110919	-0.0353577	0.0124796	-0.0122187	-0.210261	-0.198494	0.156233	-0.153618	-0.526466	-0.198569	-0.333724	0.19984	-0.0751541	-0.189241	1.21756	0.318808	-0.101926	-0.182316	0.587196	-0.108314	0.576287	0.0383048	-0.293466	0.204195	0.186423
YBL058W	SHP1	2	112072	0.349276	0.140668	0.131046	-0.126758	-0.359108	0.0550472	-0.0429489	-0.120295	-0.0696135	-0.0187195	0.129552	-0.077537	0.140995	-0.0562344	0.0858247	0.43032	0.572691	0.438441	0.258885	0.157622	-0.113635	-0.0215484	-0.122814	-0.144094
YBL057C	PTH2	2	113114	0.342754	0.0689644	0.132853	-0.00372191	-0.252985	0.170841	-0.1377	-0.117299	-0.0341803	-0.111412	0.0138926	-0.144752	-0.110464	0.050585	0.420677	-0.0021393	0.211933	0.211628	-0.182439	0.0408894	-0.241322	-0.20828	-0.282375	-0.329093
YBL056W	PTC3	2	114465	0.648709	0.338362	0.180243	-0.0580445	0.0371904	0.41485	0.0311776	0.00923676	0.0853626	-0.00352025	0.297789	0.167016	-0.0967605	0.589481	1.12178	-0.29462	-0.372846	0.896159	-0.245198	0.319053	-0.148475	-0.318916	-0.00537966	0.036598
YBL055C	YBL055C	2	116201	-0.39597	-0.215461	-0.322474	0.0563842	0.211431	-0.211453	-0.0572498	-0.00333913	0.0362066	0.120496	-0.173888	-0.0396671	-0.0569276	-0.240305	-0.126971	-0.30006	-0.428089	-0.133324	-0.103581	-0.504582	-0.0408639	-0.117732	-0.0238887	0.0167013
YBL054W	TOD6	2	118377	-0.194842	0.0432942	0.0896311	-0.167796	-0.11456	0.0895199	-0.0393085	-0.0791305	-0.0811046	-0.0726824	0.0348331	-0.166467	-0.091659	0.238251	-0.511096	-0.104031	-0.0328966	0.189721	-0.125046	-0.146459	-0.277363	-0.308895	-0.23194	-0.219218
YBL053W	YBL053W	2	119522	-0.452696	-0.108659	-0.0595132	0.0719563	0.263893	-0.0287995	0.0507352	0.178174	0.136685	0.295993	0.152307	0.251551	0.0577745	-0.10116	-0.19536	-0.152608	-0.146075	-0.207641	-0.0306888	-0.0313978	0.14966	-0.0956127	0.00180413	0.066583
YBL052C	SAS3	2	120626	0.0538771	0.160925	0.262948	-0.0270556	-0.0574646	0.207422	0.00585268	-0.0319678	0.0220503	0.0190075	0.0436254	-0.110956	-0.0111042	-0.0144518	0.110476	-0.0543696	-0.195215	-0.0469039	0.00291183	0.18989	0.0025348	-0.0641112	-0.05454	-0.0911783
YBL051C	PIN4	2	123756	-0.706624	-0.0339865	-0.0398762	0.00802586	0.41876	-0.0744898	0.0273861	0.0818048	0.0880624	0.348458	0.151523	0.269493	0.0875735	0.122225	-1.20325	-0.111346	-0.419083	-0.788307	-0.264994	-0.283596	-0.0842717	-0.17292	0.0767893	0.091691
YBL050W	SEC17	2	125622	-0.448996	-0.242976	-0.286869	0.181937	0.645913	-0.339119	0.224694	0.253815	0.232961	0.55407	-0.058315	0.334328	0.0868009	-0.137917	-0.744397	-0.235354	-0.460053	-0.456023	-0.374096	-0.578824	0.126313	0.0256124	0.266615	0.232317
YBL049W	MOH1	2	127036	0.0536987	-0.165732	-0.132259	0.0567032	0.22914	-0.150397	0.0213691	0.106798	0.0632393	0.200676	0.027789	0.200926	0.0135252	-0.0672199	0.149261	-0.0876076	-0.163294	0.224004	0.0962355	-0.037614	0.37464	0.13227	0.195936	0.171744
YBL048W	RRT1	2	127454	-0.74971	-0.268385	-0.324481	0.0875104	0.18184	-0.258582	-0.109512	-0.0376187	-0.0484792	0.129305	-0.099928	-0.0289878	0.066145	-0.435781	-1.194	-0.0756647	-0.142977	-0.825205	-0.213324	-0.56896	-0.255617	-0.104349	-0.0821758	-0.0313898
YBL047C	EDE1	2	129967	-0.06844	-0.0349957	-0.253378	-0.334206	-0.111336	0.0785453	-0.224517	-0.421833	-0.285352	-0.252317	0.101439	-0.166155	-0.224912	0.960272	0.403857	-0.283765	-0.532465	0.273874	-0.448484	0.260575	-0.236248	-0.416408	0.181987	0.0956111
YBL046W	PSY4	2	133086	0.931467	0.414834	0.405489	0.290275	0.167541	0.3676	0.174505	0.199432	0.24647	0.142082	0.326931	0.308118	0.21344	0.492733	1.49745	0.294487	0.417785	0.709205	0.191323	0.448212	0.295955	0.161745	0.0909438	0.0922089
YBL045C	COR1	2	134829	-0.261671	-0.163765	-0.153018	0.0724718	0.496723	-0.137874	0.145293	0.166262	0.0906291	0.276183	0.138666	0.240219	0.0524148	0.219331	-0.605043	-0.269722	-0.547005	-0.430709	-0.34915	-0.136834	0.081933	-0.0343989	0.172429	0.189026
YBL044W	YBL044W	2	136182	-0.102466	-0.168142	-0.417499	-0.0940143	0.438294	-0.244794	-0.0725877	-0.104144	-0.0897781	0.240141	-0.0183773	0.223497	-0.211252	0.501605	0.230976	-0.433299	-0.684664	-0.0387192	-0.446254	0.186453	0.25092	-0.171944	0.219404	0.226583
YBL043W	ECM13	2	137074	0.460506	0.0312408	0.0237687	0.0364359	0.156095	0.0895122	-0.051216	-0.00705404	-0.0151557	0.121938	-0.0065607	0.0986783	-0.0103615	-0.0367516	0.749704	-0.0387447	0.072374	0.0550584	0.24343	0.159099	-0.0495765	-0.121386	-0.0140462	0.0200142
YBL042C	FUI1	2	139300	-0.432765	0.226597	0.208154	0.320225	0.105278	0.331987	0.276142	0.146631	0.250666	0.227227	0.184114	0.165083	0.0541045	0.584068	-0.124568	-0.10496	-0.0393334	0.16794	-0.135441	0.298453	0.0180611	-0.111592	0.142366	0.0377847
YBL041W	PRE7	2	141609	-0.449168	-0.283585	-0.269547	0.239314	0.663322	-0.374074	0.228868	0.384108	0.265405	0.587682	0.0223571	0.587448	0.119494	-0.248501	-0.62015	-0.274064	-0.400364	-0.822034	-0.175442	-0.59491	0.317252	0.133807	0.263433	0.28431
YBL040C	ERD2	2	142490	-0.292985	-0.0651771	-0.128405	0.605616	-0.105748	-0.214567	-0.276447	-0.152053	-0.213424	0.0984646	-0.105682	-0.0412826	0.586965	-0.175598	0.0792491	0.635467	0.239108	0.112292	0.77714	0.10333	0.442834	0.697582	0.913234	0.81454
YBL039C	URA7	2	144858	0.186353	0.0375606	-0.00280985	-0.0927261	-0.298199	0.0291779	-0.243905	-0.239344	-0.223907	-0.232189	-0.100209	-0.279745	-0.0701242	-0.188511	0.0110014	-0.0765587	-0.0317836	-0.22125	-0.324982	-0.239389	-0.356224	-0.191915	-0.294647	-0.229344
YBL038W	MRPL16	2	146536	-0.223505	-0.237605	-0.266335	0.0162318	0.0116461	-0.253402	-0.248089	-0.227393	-0.235005	0.0221719	-0.220185	-0.0945972	-0.289305	-0.387781	-0.583236	0.115052	0.0707728	-0.272466	-0.303036	-0.428079	-0.0370968	0.098566	0.115528	0.132296
YBL037W	APL3	2	148747	-0.432473	-0.0952797	-0.255655	-0.223507	0.274093	-0.183031	0.0104268	-0.0326668	0.0022034	0.0725252	0.242753	0.312173	-0.163446	0.648258	-0.534393	-0.275812	-0.364529	-0.443313	-0.418694	-0.125572	0.145863	-0.260736	0.370776	0.311442
YBL036C	YBL036C	2	150833	-0.759147	-0.443122	-0.498416	-0.217911	0.270153	-0.518167	-0.20292	-0.269638	-0.161398	-0.00339613	-0.0834079	0.140873	-0.187452	-0.00334561	-0.608759	-0.237562	-0.380597	-0.347233	-0.245022	-0.289776	0.178878	-0.167811	0.266639	0.179131
YBL035C	POL12	2	152551	-0.219897	-0.0721138	-0.0642971	0.104056	0.380758	-0.060582	0.0562168	0.160961	0.0899973	0.270966	-0.0214598	0.199006	0.0477451	-0.175107	-0.528952	-0.202034	-0.262316	-0.171425	-0.0580765	-0.274532	0.0866605	-0.0492513	0.025709	-0.0948901
YBL034C	STU1	2	156118	-0.138894	-0.0512582	-0.212606	-0.705138	-1.18438	0.144475	-0.869337	-1.02658	-0.945537	-1.26014	-0.283759	-0.937617	-0.453794	0.556885	-0.254728	0.172717	0.0867655	0.736267	-0.424109	0.470612	-0.772856	-0.542034	-0.547821	-0.564121
YBL033C	RIB1	2	159174	0.110587	0.156084	0.080648	0.153616	0.392344	0.0536855	0.159452	0.263172	0.229402	0.352881	0.228832	0.374913	0.129185	0.0671409	0.368998	-0.226519	-0.362554	0.188861	0.081552	0.10283	0.422184	0.222848	0.276462	0.289246
YBL032W	HEK2	2	160756	-0.693377	-0.208371	-0.134098	0.271615	0.327351	-0.180393	0.166356	0.133256	0.103725	0.351827	0.00878645	0.159532	0.109834	0.49021	-0.889404	-0.104808	-0.193486	-0.0464302	0.0183125	0.340581	0.477926	0.193788	0.328583	0.216617
YBL031W	SHE1	2	162207	0.102585	0.064655	0.021962	-0.0314169	-0.0983619	0.0147179	-0.12167	-0.132956	-0.0478085	-0.181216	0.0369415	-0.071439	-0.0455928	0.00253677	0.235054	-0.137702	-0.116831	0.0772474	-0.0841725	-0.059325	-0.100434	-0.0477654	-0.0655403	-0.0759186
YBL030C	PET9	2	163519	-0.367196	-0.0634185	-0.099989	-0.0348795	0.552205	-0.101136	0.213881	0.245927	0.246238	0.302201	0.080375	0.299257	0.050261	0.396429	-0.228193	-0.407964	-0.756793	-0.49748	-0.2656	-0.132024	0.0350285	-0.215784	0.225966	0.113723
YBL029C-A	YBL029C-A	2	164630	0.277635	0.126239	0.123955	0.117765	-0.0707453	0.109683	-0.132029	-0.0842875	-0.120406	0.0142371	0.0273539	0.0347191	-0.108271	-0.370855	-0.0306353	-0.022651	0.0787637	-0.102526	-0.0888386	-0.124365	-0.133966	-0.112386	-0.178367	-0.0842418
YBL029W	YBL029W	2	166699	-0.94342	-0.144541	-0.261021	0.474849	0.383964	-0.22303	0.340651	0.172398	0.219538	0.538943	0.0227714	0.414795	0.12258	0.821541	-0.725075	-0.159802	-0.421945	-0.0800292	-0.05519	0.552414	0.310952	0.0156124	0.45043	0.221272
YBL028C	YBL028C	2	167678	-0.00239776	0.0909372	0.0796168	0.029626	-0.0152279	0.126519	0.0458639	0.0696333	0.0113631	-0.0191965	0.0630471	-0.122525	0.0886433	-0.0115197	-0.378649	0.0117393	0.00107477	-0.377326	-0.0319217	-0.18225	-0.168803	0.00242371	-0.0797907	-0.10959
YBL027W	RPL19B	2	168899	-0.0415393	-0.040654	-0.0343698	-0.0251998	0.367675	-0.0972381	-0.110164	-0.0662818	-0.0879579	0.314763	0.0898651	0.199937	-0.0237191	-0.0811257	-0.190366	-0.128949	-0.265887	-0.347579	-0.11729	-0.222091	-0.158051	-0.210725	0.057996	0.060257
YBL026W	LSM2	2	170830	-1.16015	-0.754459	-0.929982	-0.32411	-0.56032	-0.955632	-0.727465	-0.814482	-0.753254	-0.755872	-0.473314	-0.515151	-0.312484	-0.247355	-1.27556	-0.0365146	-0.576869	-0.894899	-0.366554	-0.498396	-0.172452	-0.0581183	0.500922	0.586124
YBL025W	RRN10	2	171699	-0.781588	-0.388222	-0.423414	0.149153	0.701013	-0.457816	0.108876	0.261393	0.134439	0.5725	-0.050905	0.427672	0.0663895	-0.138738	-0.533325	-0.355973	-0.628396	-0.61585	-0.154061	-0.366281	0.508367	0.17557	0.455233	0.32577
YBL024W	NCL1	2	173561	-0.437756	-0.197603	-0.282893	0.00368705	0.321159	-0.212852	-0.0509795	0.0312029	-0.0523717	0.163157	-0.0560143	0.0910132	0.020858	0.0510157	-0.841197	-0.132295	-0.343096	-0.0388838	-0.228643	-0.358879	-0.0554253	-0.0646206	0.0240832	-0.0239141
YBL023C	MCM2	2	176223	0.186655	0.0513267	-0.00609081	0.0563484	0.0242734	-0.0140169	0.0248076	0.0333503	-0.00498162	0.0659469	-0.00866471	-0.0213276	-0.00263114	-0.0734713	0.281209	-0.158587	-0.129435	0.079971	-0.0760305	-0.211329	0.0577669	0.0803076	0.0256203	-0.000856416
YBL022C	PIM1	2	179574	-0.0678565	0.278958	0.0673276	0.132866	0.845848	0.308862	0.405971	0.389364	0.40193	0.684124	0.340867	0.737943	0.145046	1.29793	0.196415	0.0231295	-0.0579939	0.581962	-0.22079	0.447765	0.323843	-0.226358	0.468443	0.384892
YBL021C	HAP3	2	181877	0.39247	0.0982751	0.0447733	-0.104709	0.347267	0.062885	0.12462	0.137377	0.142244	0.28022	0.0817961	0.227828	-0.0193459	0.0709243	0.472551	-0.290771	-0.30894	-0.0558425	-0.352086	-0.358964	-0.154218	-0.245053	0.0621901	0.0512948
YBL020W	RFT1	2	183263	-0.638986	-0.271546	-0.180847	0.107857	0.233603	-0.366185	0.0419241	0.0821811	0.00336824	0.229341	-0.135028	0.0779442	0.133416	-0.164978	-0.859431	-0.103933	-0.415493	-0.687103	0.0400259	-0.269769	0.179552	0.106612	0.243008	0.185669
YBL019W	APN2	2	185134	-0.607854	-0.23463	-0.303421	0.088474	0.454287	-0.361647	0.116926	0.17461	0.126612	0.299146	0.0559974	0.247332	0.0581346	0.0880591	-0.789657	-0.181803	-0.492203	-0.77638	-0.140822	-0.358359	0.191715	0.0121759	0.355944	0.250319
YBL018C	POP8	2	186236	-0.191471	0.151526	0.0942614	0.653877	0.975833	0.0200433	0.517099	0.630754	0.560841	0.893002	0.409186	0.757783	0.573994	0.116735	-0.0467271	-0.00673219	-0.271264	-0.183903	0.422972	0.0197677	0.491167	0.307496	0.351626	0.332495
YBL017C	PEP1	2	189213	-0.228922	-0.0787763	-0.0506412	0.0499388	-0.141535	-0.0746687	-0.131079	-0.103948	-0.119553	-0.143699	-0.164938	-0.132053	0.0113	-0.200625	-0.236316	0.0411356	0.0618386	-0.0249924	0.134223	0.0491494	0.175505	0.244616	0.131177	0.269075
YBL016W	FUS3	2	192981	0.434307	0.170589	0.025109	0.199381	0.597126	-0.0481728	0.335864	0.379808	0.365699	0.549886	0.254757	0.376707	0.258404	0.378976	0.516841	-0.204995	-0.396053	0.699294	-0.166268	-0.0682855	0.0380351	-0.0922974	0.117467	0.212448
YBL015W	ACH1	2	194912	-0.564579	-0.42281	-0.378739	0.50849	0.775666	-0.374874	0.434239	0.504119	0.50489	0.690535	0.221657	0.823625	0.136596	0.575915	-0.943684	-0.455344	-0.636604	-0.509271	-0.218961	-0.319871	0.489973	0.0552732	0.617645	0.507042
YBL014C	RRN6	2	200406	0.580597	0.457526	0.411392	-0.308043	-0.693656	0.520166	-0.275045	-0.850255	-0.579529	-0.501609	0.135011	-0.403523	-0.290013	1.33857	0.169272	0.0885367	0.138902	0.866253	-0.087412	0.977958	-0.530132	-0.349181	-0.359254	-0.44378
YBL013W	FMT1	2	202658	-0.10375	0.144327	0.168696	-0.00639681	-0.355324	0.0447764	-0.0750421	-0.139254	-0.13311	-0.199683	0.0964679	-0.123307	-0.0540668	0.0359983	-0.393755	0.0152447	0.124372	-0.203256	-0.053863	0.184349	-0.223049	-0.101945	-0.164482	-0.116511
YBL012C	YBL012C	2	203606	-0.109832	-0.01318	0.00299295	0.0146727	-0.290583	0.0152607	-0.201784	-0.160007	-0.202009	-0.114846	-0.0213616	-0.1784	0.0432824	-0.175712	0.112096	0.142673	0.342908	0.0830321	0.0789997	0.217269	-0.118697	0.0186256	-0.311927	-0.399112
YBL011W	SCT1	2	204677	-1.05647	-0.849861	-0.791968	-0.380633	-0.240002	-0.839704	-0.306801	-0.233734	-0.368281	-0.278019	-0.656869	-0.282393	-0.431236	-0.532504	-0.954214	0.143459	0.154334	-0.119642	-0.199106	-0.585071	0.0525114	0.196456	0.114352	0.0582301
YBL010C	YBL010C	2	206528	-0.234495	0.00224198	0.0451333	0.031789	-0.368592	-0.038151	-0.191681	-0.289281	-0.160386	-0.254683	-0.0849708	-0.152473	0.00956733	-0.165362	-0.801216	0.154856	0.171627	-0.223878	0.086314	0.129509	-0.105892	0.0892415	-0.221646	-0.177469
YBL009W	ALK2	2	208209	-0.281904	-0.166387	-0.143891	0.139889	0.24734	-0.172213	0.0353556	0.0737509	0.113871	0.166566	-0.019214	0.119932	0.0621063	-0.103818	-0.496619	-0.0250454	-0.0953863	-0.201938	0.00152469	-0.0877028	0.200773	0.150438	0.173045	0.0537086
YBL008W	HIR1	2	210914	-0.0537482	0.0755839	0.013588	-0.173196	-0.329111	0.0879491	-0.093117	-0.360579	-0.212656	-0.294737	0.21502	-0.191289	-0.0192829	0.36608	0.273374	0.0154958	-0.165494	0.124409	0.00476244	0.359596	0.147979	-0.0431176	0.121869	0.162378
YBL007C	SLA1	2	214499	-0.425726	-0.193226	-0.222397	0.0363291	0.11356	-0.214741	-0.0510628	0.00110195	-0.0664828	0.0918825	-0.108897	-0.00299292	0.0251294	-0.347958	-0.843872	-0.0798987	-0.161615	-0.397229	-0.117865	-0.559956	-0.0701447	-0.0936579	-0.0951912	-0.131781
YBL006C	LDB7	2	216858	0.177806	-0.086737	-0.160226	-0.521123	-0.643763	0.108639	-0.387517	-0.635595	-0.505186	-0.548823	-0.134266	-0.356902	-0.332954	0.810516	0.720294	-0.244801	-0.450953	0.742739	-0.363026	0.331995	-0.236105	-0.414284	-0.296382	-0.282925
YBL005W	PDR3	2	218935	0.334795	0.167634	0.196333	0.0574046	0.133842	0.16491	0.0838923	0.120802	0.0958479	0.04268	0.175859	0.202106	0.275247	0.207462	0.134315	0.256926	0.219651	0.154871	0.218643	-0.00980555	0.0650893	0.18534	0.112953	0.134332
YBL004W	UTP20	2	231376	-0.12027	0.0531054	0.124661	-0.101025	-0.303943	0.114879	-0.112158	-0.0934427	-0.143513	-0.144104	0.103788	-0.151805	0.00601137	0.0535639	-0.483907	0.185712	0.312604	0.191812	0.259923	0.473392	0.0483745	0.0037356	-0.188207	-0.371031
YBL003C	HTA2	2	235593	-0.146836	-0.195639	-0.266285	-0.200886	-0.0567431	-0.291661	-0.194454	-0.19222	-0.213933	-0.240161	-0.233406	-0.117967	-0.205843	-0.211433	-0.0235273	-0.146775	-0.245465	-0.0848839	-0.297738	-0.370696	-0.236821	-0.305456	-0.225263	-0.169842
YBL002W	HTB2	2	236689	-0.631939	-0.343079	-0.44634	0.225399	0.333077	-0.415666	0.130982	0.0249753	0.110823	0.411101	0.0476953	0.323798	0.0438691	0.618779	-0.104937	-0.197212	-0.529581	-0.297244	-0.0916941	0.145779	0.366554	0.00357383	0.484769	0.269804
YBL001C	ECM15	2	237310	-0.0386755	0.120958	0.0305649	-0.255134	-0.0649631	0.0744368	-0.0039725	-0.137625	-0.0186655	-0.110575	0.196594	-0.100637	-0.0580715	0.322095	-0.422454	-0.138056	-0.344704	-0.308885	-0.287067	0.0316842	-0.122292	-0.196561	-0.077822	-0.0977273
YBR001C	NTH2	2	240112	-0.373663	-0.10952	-0.269288	-0.366065	-0.484421	-0.213448	-0.419231	-0.61553	-0.517269	-0.596806	-0.0711832	-0.241378	-0.144827	0.370702	-0.224378	0.00867373	-0.21741	-0.0371362	-0.114497	0.225689	-0.0739405	-0.165302	0.178477	0.175144
YBR002C	RER2	2	242138	0.0437846	0.240482	0.164975	0.168394	0.883839	-0.223579	0.572977	0.638309	0.534403	0.775761	0.375596	0.83446	0.11592	0.0883241	-0.40264	-0.167578	-0.207842	-0.359281	-0.309599	-0.446553	0.318094	0.0942715	0.586497	0.540123
YBR003W	COQ1	2	243519	0.0409863	0.151171	0.23537	-0.0339216	-0.152468	0.221336	0.0381866	-0.0256393	-0.0507519	-0.162792	0.0973369	-0.198725	0.0754086	0.0392995	-0.660461	0.222387	0.231977	-0.0886052	0.153427	0.127327	-0.0668041	0.0140623	-0.263644	-0.213137
YBR004C	GPI18	2	245016	-0.898096	-0.0379216	-0.0918962	0.214268	-0.0669783	-0.0205719	0.0695488	-0.1293	0.00240457	0.0983375	0.134283	0.00827824	0.0842585	0.560855	-1.25055	0.0133118	-0.237663	-0.367827	-0.0744972	0.360425	0.00942536	-0.050784	0.107041	-0.0484326
YBR005W	RCR1	2	246226	-0.466042	-0.256073	-0.458364	-0.202564	0.207089	-0.311281	-0.125202	-0.242047	-0.0998258	-0.0182146	0.226697	0.205757	-0.30987	0.844336	-0.0673285	-0.517915	-0.816088	-0.325861	-0.472654	0.129616	0.0153112	-0.33411	0.297607	0.414187
YBR006W	UGA2	2	247756	-0.156476	0.0411409	0.0219127	-0.027532	-0.150349	-0.0479433	0.0130259	-0.0639973	-0.116423	-0.0547664	-0.0752068	-0.0681149	0.0251414	0.0115079	-0.674576	-0.0682492	0.0774546	-0.251489	-0.0835641	-0.0964938	-0.12322	-0.0893261	-0.0900469	-0.0706848
YBR007C	DSF2	2	249911	0.261024	0.51483	0.496319	0.694437	0.785658	0.509636	0.544075	0.657156	0.613548	0.819008	0.72458	0.86265	0.626134	0.762322	0.337594	0.427137	0.240138	0.504736	0.462314	0.628405	0.517327	0.471708	0.483751	0.470559
YBR008C	FLR1	2	253386	-0.364581	-0.288511	-0.681322	-0.53576	-0.558246	-0.41871	-0.582411	-0.842171	-0.617287	-0.780697	-0.212603	-0.490228	-0.477547	0.389721	-0.144898	-0.132596	-0.171091	0.0153344	-0.660621	-0.00803956	-0.550449	-0.661658	-0.248361	-0.194748
YBR009C	HHF1	2	255528	-0.122931	-0.15459	-0.184172	-0.0400177	0.153721	-0.19525	-0.0697928	0.0129208	-0.0107768	0.140066	-0.0587155	0.0540125	0.0457841	-0.0132099	-0.0248705	-0.097099	-0.167385	0.0367982	-0.122664	-0.227776	-0.0243235	0.0141135	0.0954338	0.139077
YBR010W	HHT1	2	256536	-0.594403	-0.197817	-0.123426	0.0634384	-0.0160411	-0.287285	-0.128412	-0.0621781	-0.11873	0.119797	-0.110247	-0.0343344	0.00176608	-0.361904	-1.09453	-0.0778664	-0.161856	-0.601613	-0.167528	-0.376354	-0.0830463	-0.00606589	-0.0582871	-0.0899207
YBR011C	IPP1	2	257543	-0.659547	-0.401191	-0.565714	-0.0650783	0.150523	-0.581023	-0.143983	-0.191526	-0.170007	0.113312	-0.0921174	0.0759497	-0.04592	0.10711	-0.739919	-0.182888	-0.57617	-0.506122	-0.293563	-0.325816	0.0993	0.0243611	0.365334	0.322562
YBR012C	YBR012C	2	259356	-0.0339588	-0.00644183	0.0882303	-0.112087	-0.419773	0.0630491	-0.179849	-0.296194	-0.182914	-0.315738	0.0090403	-0.354074	0.0171617	-0.0451232	-0.333909	0.182243	0.379044	0.016967	0.0850942	0.159147	-0.196802	-0.0215097	-0.3573	-0.359642
YBR013C	YBR013C	2	265686	-0.611172	-0.196632	-0.2287	0.302335	0.558627	-0.337601	0.191321	0.217695	0.172722	0.430966	-0.0554177	0.345924	0.207485	-0.145679	-0.872228	0.073993	-0.203176	-0.630243	0.008123	-0.29615	0.285139	0.285325	0.336091	0.191884
YBR014C	GRX7	2	267030	-0.505125	-0.062128	-0.118068	0.0543643	0.179354	-0.0909574	0.0710517	-0.0224605	0.0600197	0.136413	0.0845483	0.112952	0.00564127	0.29863	-0.616749	-0.0959513	-0.154174	-0.14191	-0.164825	0.199543	0.166187	-0.0591383	0.16926	0.0223508
YBR015C	MNN2	2	268606	-0.0502738	-0.0205147	0.0621655	-0.0573485	-0.365394	-0.0529623	-0.159941	-0.299714	-0.151799	-0.276651	-0.0591491	-0.258144	-0.0469562	-0.0949773	-0.423102	0.221373	0.371757	-0.0877951	0.214348	0.11539	-0.180851	-0.0175697	-0.307732	-0.301349
YBR016W	YBR016W	2	270440	-0.304088	-0.0779083	-0.175864	-0.798249	-0.747569	-0.0687697	-0.453609	-0.908919	-0.559875	-0.877947	0.0874262	-0.282182	-0.743996	0.74206	-0.385177	-0.248932	-0.311872	-0.051672	0.249356	0.607551	0.142551	-0.282914	0.156442	0.163127
YBR017C	KAP104	2	272325	-0.120805	-0.152594	-0.124601	0.0296299	0.0851448	-0.202108	-0.00623901	-0.0282725	-0.0756794	0.09651	-0.0480902	0.0456513	0.0828892	-0.227255	-0.162966	-0.052764	-0.265711	-0.12602	-0.0557753	-0.212753	0.187795	0.0985059	0.0876023	0.0853352
YBR018C	GAL7	2	274977	-1.62507	-1.22436	-1.35682	-1.17868	-1.00038	-1.26666	-1.37186	-1.36678	-1.29851	-1.16312	-1.48233	-1.25906	-1.10786	-0.84453	-0.794112	0.37663	0.375441	0.0783181	-1.54767	-1.28775	-1.12447	-1.20027	-1.08227	-0.920343
YBR019C	GAL10	2	277302	-0.302071	0.149358	0.209144	0.239812	0.487671	0.0480198	0.365513	0.421972	0.358137	0.485908	0.335686	0.386652	0.347252	0.132982	-0.650624	-0.0519074	-0.275778	-0.227737	0.212279	-0.178249	0.44384	0.288202	0.288565	0.270476
YBR020W	GAL1	2	279814	-0.878875	-0.58423	-0.755348	0.115132	0.395586	-0.614291	-0.0305125	-0.205106	-0.138912	0.388119	-0.268611	0.275257	-0.0858033	0.301121	-0.435736	-0.289938	-0.773424	-0.687496	-0.340342	-0.20603	0.124944	-0.0814302	0.31739	0.290657
YBR021W	FUR4	2	282393	-1.97197	-1.82504	-1.95136	-1.63774	-1.25344	-1.86334	-1.64358	-1.6817	-1.66963	-1.34196	-1.62234	-1.3749	-1.6095	-1.22528	-1.60942	-0.127535	-0.203234	-0.543519	-1.77322	-1.42178	-1.32566	-1.70556	-1.35836	-1.32518
YBR022W	POA1	2	284004	-0.338081	0.159875	0.265992	-0.0415316	-0.381761	0.133241	-0.169266	-0.246466	-0.071614	-0.239975	0.07795	-0.253144	0.0498788	0.0465361	-0.973627	0.299639	0.300119	-0.138665	0.116033	0.419192	-0.161378	0.0919831	-0.216045	-0.376986
YBR023C	CHS3	2	286176	-0.891095	-0.458939	-0.629424	-0.185995	0.228051	-0.547798	-0.244913	-0.388453	-0.244633	-0.128947	0.103389	0.12967	-0.256117	0.328742	-0.680229	-0.213834	-0.501024	-0.771897	-0.344481	-0.28539	-0.159749	-0.275686	0.199502	0.214179
YBR024W	SCO2	2	289897	0.0864219	-0.0304511	0.0052938	0.142665	0.129619	-0.126206	0.0241575	0.132344	0.119235	0.154347	0.0537666	0.215344	0.0596996	-0.183843	0.17149	-0.091239	-0.0771665	-0.360491	-0.142137	-0.382384	-0.0692834	-0.107643	0.067987	0.113941
YBR025C	OLA1	2	291273	-0.612773	-0.268792	-0.324734	0.0533979	0.438263	-0.344827	0.0288753	0.0877676	0.0636079	0.382667	0.0895435	0.343144	0.0313075	-0.127143	-0.677742	-0.26574	-0.561078	-0.46956	-0.172147	-0.368847	0.268442	0.0858364	0.165775	0.30414
YBR026C	ETR1	2	293448	0.0486931	0.374379	0.439927	0.0959796	-0.272196	0.325917	-0.0232495	-0.0536637	-0.0423171	-0.760706	-0.811605	-0.741855	-0.157495	-0.209434	-0.849697	0.470565	0.464176	0.246556	-0.15216	0.290007	0.0901561	0.332413	-0.0851526	-0.00571306
YBR027C	YBR027C	2	294190	-0.569863	-0.137841	-0.343696	-0.115611	0.0184542	-0.262094	-0.131867	-0.399866	-0.209962	-0.622508	-0.0474471	0.0860073	-0.153876	0.841925	-0.194954	-0.141713	-0.403985	-0.169807	-0.139201	0.182196	0.274958	-0.0902254	0.499156	0.508893
YBR028C	YPK3	2	295213	-0.459602	-0.0904537	0.0195973	0.0379188	0.170979	-0.102864	0.0989696	0.161893	0.131405	0.0821011	0.154048	0.232701	0.0904879	0.123618	-1.09269	-0.0988899	-0.294646	-0.510854	-0.126339	-0.198467	0.0539703	-0.0970703	-0.0303203	0.0792168
YBR029C	CDS1	2	297055	-0.574093	-0.263858	-0.340963	0.141498	0.812265	-0.408381	0.228954	0.321019	0.253707	0.564212	0.0495782	0.488676	0.0837786	-0.134614	-1.01444	-0.353964	-0.446879	-0.842747	-0.371176	-0.73406	0.117051	-0.00538681	0.346908	0.27249
YBR030W	RKM3	2	299121	-0.638169	-0.411451	-0.589502	-0.410526	-0.164087	-0.492832	-0.386322	-0.412441	-0.391719	-0.202273	-0.321073	-0.314321	-0.458302	0.192148	-0.45068	0.154946	0.0860943	0.28064	-0.571845	-0.46137	0.802149	0.855845	1.01248	1.02356
YBR031W	RPL4A	2	300710	-0.869809	-0.372548	-0.56331	-0.359362	0.0775004	-0.461125	-0.171699	-0.458802	-0.376271	-0.151545	-0.191682	0.0201431	-0.2229	0.54651	-0.64178	-0.0412908	-0.428332	-0.552839	-0.275475	-0.105044	-0.0391681	-0.201882	0.326427	0.147477
YBR032W	YBR032W	2	301670	0.166118	0.0669625	0.109665	-0.00900851	-0.222678	0.0210597	-0.0945534	-0.0918658	-0.0800923	-0.0782155	0.015513	-0.051022	-0.0281058	0.0297708	-0.0337836	0.138462	0.339037	-0.0710422	-0.0169555	-0.179745	-0.335	-0.200496	-0.143737	-0.146979
YBR033W	EDS1	2	303323	-0.12171	-0.160792	-0.156913	0.215904	0.451473	-0.198425	0.180624	0.325148	0.203283	0.472163	0.0652944	0.358942	0.15331	-0.217157	-0.370393	-0.242974	-0.434737	-0.292009	-0.0508275	-0.460666	0.159757	0.0960258	0.183164	0.160692
YBR034C	HMT1	2	305453	-0.61809	-0.0257725	0.0140618	0.146043	-0.0431584	-0.0934849	-0.0697443	-0.0109826	-0.025383	0.0019589	-0.0292618	-0.028913	0.0798259	-0.159622	-0.987019	0.0552445	0.115902	-0.341706	0.104877	0.0670028	0.134025	0.134707	-0.0253801	-0.0102288
YBR035C	PDX3	2	306612	0.00469861	0.210165	0.255955	0.137048	-0.15947	0.220494	-0.0310669	0.051948	-0.00691634	-0.0761925	0.0588812	-0.0694825	0.175242	0.145882	0.182507	0.127049	0.167402	0.332073	0.365541	0.677936	0.251523	0.15216	-0.149527	-0.160087
YBR036C	CSG2	2	309697	-0.276637	-0.138213	-0.188632	-0.163328	0.188556	-0.17209	0.180495	-0.0664639	0.0136722	0.190604	0.00943913	-0.028309	0.00112868	0.114566	-0.633333	-0.465396	-0.68492	-0.60199	-0.302717	-0.249215	0.0188176	-0.0930473	0.0934294	0.0689268
YBR037C	SCO1	2	311008	-0.0166537	-0.210567	-0.327908	-0.389995	-0.348889	-0.112678	-0.27294	-0.553482	-0.325703	-0.388588	0.0195709	-0.283688	-0.305569	0.224363	0.277669	-0.274163	-0.402736	0.427096	-0.133255	0.222893	0.207776	-0.156207	0.125741	0.0972584
YBR038W	CHS2	2	313343	-0.281254	-0.157854	-0.281521	-0.0139531	0.181546	-0.192565	-0.115975	-0.10383	-0.138392	-0.00981657	-0.0786855	0.073348	-0.0874725	0.485242	-0.0534119	-0.068883	-0.243991	0.26898	-0.214577	0.192374	-0.101272	-0.114507	-0.0457712	-0.008364
YBR039W	ATP3	2	316042	0.518165	0.15393	0.17024	-0.198685	-0.516378	0.229019	-0.23916	-0.297985	-0.2026	-0.338018	-0.0295868	-0.347819	-0.118229	0.016803	0.564198	-0.0915855	0.0775913	0.369474	-0.111689	0.154566	-0.378394	-0.220459	-0.412399	-0.439069
YBR040W	FIG1	2	317416	-0.260388	-0.156708	-0.310128	-0.168861	-0.0118719	-0.139095	0.102136	-0.245692	-0.165161	-0.151319	0.106638	0.0197693	-0.158459	1.45645	-0.091226	-0.159983	-0.3527	0.00858944	-0.223956	0.638591	-0.130237	-0.310388	0.0167572	-0.0876274
YBR041W	FAT1	2	319270	-0.534962	-0.278178	-0.231199	-0.0187451	0.100578	-0.329106	-0.110716	-0.0540129	-0.113227	-0.0156779	-0.115095	0.0163297	-0.0878917	-0.285263	-1.23022	-0.0359595	-0.0882094	-0.563477	-0.227565	-0.581846	-0.125547	-0.0790993	0.0243419	0.0309304
YBR042C	CST26	2	321012	-0.789634	-0.655175	-0.630693	-0.226256	0.185374	-0.707528	-0.026273	0.0510015	-0.0783975	0.161369	-0.350746	0.136844	-0.0207077	-0.366296	-0.614647	-0.179304	-0.40135	-0.371143	-0.0406962	-0.363499	0.466011	0.238967	0.298816	0.259624
YBR043C	QDR3	2	322910	-0.365131	0.0311799	-0.189832	-0.0421046	0.338266	-0.0166357	0.0879265	-0.0710398	-0.0436414	0.0450279	0.213495	0.282091	0.0786517	0.453165	-0.289042	-0.123967	-0.216579	-0.526769	0.0203696	0.260449	0.19956	-0.14884	0.237357	0.241714
YBR044C	TCM62	2	325200	-0.0321887	0.0293317	0.0379574	-0.130874	-0.212879	0.0705135	-0.243448	-0.123634	-0.170762	-0.214349	-0.0114201	-0.0502951	-0.105205	0.0965658	0.072604	0.112644	0.140721	0.23722	-0.116949	0.0508691	-0.0561144	-0.0326155	7.41355e-05	-0.0465869
YBR045C	GIP1	2	329132	-0.483806	-0.263689	-0.28244	0.0379814	0.501159	-0.310633	0.15972	0.166538	0.148486	0.40137	0.0805427	0.260851	0.0859135	-0.217162	-0.716003	-0.308011	-0.46334	-0.436359	-0.101469	-0.423775	0.307709	0.17932	0.216702	0.166481
YBR046C	ZTA1	2	331009	-0.713401	-0.521614	-0.540571	-0.238102	-0.25983	-0.601351	-0.451138	-0.360138	-0.476261	-0.214212	-0.373591	-0.242668	-0.291763	-0.533437	-1.19807	0.120016	0.0980252	-0.404615	-0.493082	-0.627789	0.056579	0.263822	0.212235	0.134732
YBR047W	FMP23	2	332096	-0.619297	-0.0926039	-0.0234262	0.0442318	-0.0251143	-0.199386	-0.0380362	-0.10047	-0.00868508	-0.0600136	0.0398565	0.0323233	0.0222617	-0.163586	-1.06944	0.0706464	0.102388	-0.298277	0.0656456	0.00881767	0.0930048	0.0692001	-0.0397751	-0.00909578
YBR048W	RPS11B	2	333321	0.203831	0.217443	0.221792	0.062936	-0.281076	0.0920819	-0.141295	-0.141571	-0.0994611	-0.148178	0.0634855	-0.109021	0.0880604	-0.290796	0.0979133	-0.010324	0.117218	-0.15876	0.123308	0.100694	-0.338932	-0.122724	-0.225594	-0.102829
YBR049C	REB1	2	335602	-0.420056	-0.104827	-0.272288	0.142192	0.474385	-0.170917	0.194686	0.0994893	0.0701927	0.394026	0.0904231	0.228191	0.0420774	1.021	-0.845181	-0.144058	-0.466478	-0.315975	-0.484235	0.0529023	-0.120505	-0.0871315	0.228331	0.116103
YBR050C	REG2	2	337691	0.0268205	-0.0735879	0.0412226	-0.260026	-0.547019	-0.0663267	-0.321163	-0.330822	-0.380481	-0.308765	-0.19152	-0.360886	-0.240979	-0.111225	0.0473108	0.0953181	0.289469	0.213277	-0.156831	-0.0293866	-0.2044	-0.203932	-0.347944	-0.336117
YBR051W	YBR051W	2	338163	0.0470478	-0.00601692	-0.0444373	-0.0342065	-0.131302	-0.0225421	-0.143784	-0.170002	-0.169271	-0.105231	-0.0636295	-0.077561	-0.0634363	-0.197257	0.0925263	-0.18391	-0.166089	0.0173579	-0.0607496	-0.122023	-0.0704468	0.0151152	-0.0403904	0.00413883
YBR052C	RFS1	2	339036	0.0543471	0.0749446	0.00466697	-0.37742	-0.243038	0.121443	-0.101582	-0.38144	-0.202441	-0.361358	0.180951	-0.166534	-0.374506	0.472994	0.23008	-0.341728	-0.23961	-0.00356937	-0.392751	0.141231	-0.240386	-0.453069	-0.041119	0.0476015
YBR053C	YBR053C	2	340213	-0.102675	-0.0123187	0.0325615	-0.0410383	-0.228876	-0.00206253	-0.209947	-0.240387	-0.143649	-0.17121	-0.0311824	-0.222863	-0.111297	-0.197096	-0.190398	0.0551292	0.0943587	0.341872	0.0664427	0.103594	0.173526	0.08788	-0.161309	-0.163324
YBR054W	YRO2	2	343618	-0.117589	-0.0646955	0.0662931	-0.0339033	-0.0387447	-0.0328309	-0.103249	-0.0474716	-0.119982	-0.00733798	0.0424176	-0.0762686	0.0106006	-0.0749191	-0.256629	0.0767738	0.140009	-0.0652737	-0.063098	-0.135655	-0.0560003	0.0263843	-0.233692	-0.141578
YBR055C	PRP6	2	345951	-0.52052	-0.0579546	-0.0381553	-0.105292	-0.0799457	-0.0963072	-0.0969348	-0.0529542	-0.0812314	-0.055643	-0.0493202	-0.107012	0.00993514	-0.0847014	-0.515174	0.138094	0.231191	0.0332515	0.0699186	-0.0623817	0.0195824	-0.0187026	-0.183564	-0.178417
YBR056W	YBR056W	2	348631	-0.610265	-0.271284	-0.49166	-0.0940687	-0.134805	-0.290909	-0.29756	-0.477384	-0.352616	-0.292417	-0.000606216	0.0250962	-0.109641	0.846197	0.0128282	-0.0130278	-0.304589	-0.0226953	0.0547792	0.411784	0.314096	0.0234347	0.741515	0.784598
YBR057C	MUM2	2	352743	0.270287	0.105433	0.166424	-0.0276634	-0.0949738	0.102914	0.0140525	-0.00340081	0.0345178	0.0284429	0.0787556	-0.0321315	0.0258909	0.0203962	-0.319005	-0.0104671	0.188322	0.0273251	-0.105205	-0.103287	-0.294439	-0.168373	-0.310172	-0.172461
YBR058C	UBP14	2	354844	-0.759948	-0.247114	-0.369271	0.155292	0.117762	-0.479706	-0.210298	-0.0963266	-0.178442	0.195335	0.0286194	0.336234	0.0203478	-0.0924652	-0.429131	-0.288846	-0.649508	-0.581051	0.227999	0.0877698	0.462784	0.0665227	0.341021	0.320289
YBR058C-A	TSC3	2	356445	-0.358378	0.128645	0.0566762	0.412543	0.348933	0.175362	0.405578	0.266956	0.235684	0.479104	0.0688084	0.205492	0.34505	0.457179	-0.600352	-0.20636	-0.349309	-0.381001	0.0312087	0.201688	-0.108848	-0.153533	-0.0766691	-0.110355
YBR059C	AKL1	2	358524	-0.294774	0.017171	-0.00456967	-0.0146834	-0.0382738	-0.0670352	-0.0920772	-0.0626926	-0.0182295	-0.0600554	-0.0311308	-0.108304	-0.0187635	-0.0445694	-0.44542	-0.0661259	-0.0935829	-0.0113216	-0.00693754	-0.0359757	0.192901	0.0808842	-0.125702	0.021124
YBR060C	ORC2	2	361583	-0.861227	-0.344577	-0.442522	-0.0047736	0.271418	-0.417639	-0.202449	-0.202207	-0.202579	0.0522785	-0.206122	0.0657341	-0.0140941	-0.00717947	-1.16284	-0.0201729	-0.212012	-0.990278	-0.193094	-0.403425	-0.103368	0.0767905	0.104552	0.123
YBR061C	TRM7	2	365253	-0.354521	-0.0475555	-0.0306995	0.137214	0.179165	-0.0336874	0.138708	0.10306	0.0660333	0.213497	0.0819618	0.153471	0.103521	-0.121704	-0.437697	-0.0850441	-0.15245	-0.241343	0.0194787	-0.0552456	0.283007	0.13349	0.249383	0.155712
YBR062C	YBR062C	2	366288	-0.984928	-0.450338	-0.637883	-0.443623	-0.205802	-0.616685	-0.381559	-0.596651	-0.454922	-0.437927	0.106635	-0.0436947	-0.41967	0.622183	-0.708201	-0.184392	-0.550752	-0.489072	-0.614313	-0.346443	0.0867642	-0.30159	0.398575	0.461043
YBR063C	YBR063C	2	367577	-0.219776	-0.113697	-0.118813	-0.00201356	-0.137252	-0.129686	-0.150057	-0.184828	-0.144916	-0.133947	-0.129084	-0.113821	-0.0196313	-0.218177	-0.0105751	-0.0629259	0.0101141	-0.233746	-0.0578411	-0.166444	-0.0734381	-0.0696783	-0.082626	-0.0403734
YBR064W	YBR064W	2	367977	-1.00866	-0.520527	-0.51268	-0.0462645	-0.0721104	-0.62723	-0.339416	-0.254459	-0.275986	-0.411217	-0.643361	-0.475478	-0.169661	-0.60313	-1.09906	-0.173623	-0.346229	-0.887896	-0.303143	-0.587766	0.0994576	0.155438	0.0962779	0.190599
YBR065C	ECM2	2	369131	0.519283	0.314474	0.306265	-0.162782	0.0515854	0.276608	-0.0543717	-0.0427101	-0.0152537	-0.0576205	0.227995	0.0844307	0.074539	0.212075	0.258875	0.0752624	0.0389851	0.218101	-0.0446457	0.00635196	-0.112255	-0.0887333	-0.14042	-0.105848
YBR066C	NRG2	2	370368	0.14779	-0.106515	-0.11937	-0.198427	-0.239886	-0.0952534	-0.196174	-0.241633	-0.253879	-0.240886	-0.227116	-0.333103	-0.147832	-0.273323	0.186517	-0.083834	-0.0372824	-0.133763	-0.128455	-0.313395	-0.247658	-0.100412	-0.267222	-0.161272
YBR067C	TIP1	2	372419	-0.762534	-0.633271	-0.719299	-0.583302	-0.194838	-0.648897	-0.504275	-0.484759	-0.5711	-0.249813	-0.744454	-0.274955	-0.547601	-0.20166	-0.356011	-0.110578	-0.308622	-0.318189	-0.551635	-0.666276	0.148573	0.0648901	0.324195	0.348694
YBR068C	BAP2	2	374775	-0.32446	-0.329827	-0.309098	0.130396	0.159819	-0.200003	0.0821382	-0.0827085	-0.162811	0.0598232	-0.297469	0.0465682	0.0462628	0.487019	0.0196317	0.0168305	-0.197112	0.0941803	-0.128582	-0.0680187	-0.112263	-0.0376551	0.0585134	-0.0475289
YBR069C	TAT1	2	377503	-0.679719	-0.392011	-0.39155	0.107323	0.593336	-0.46064	0.153897	0.248438	0.126837	0.408098	-0.0523098	0.381535	0.054883	0.0965027	-0.782713	-0.282683	-0.417758	-0.123296	-0.212504	-0.388971	0.473883	0.108171	0.226529	0.138689
YBR070C	ALG14	2	379577	-0.228636	-0.330995	-0.246565	-0.275316	-0.642685	-0.363606	-0.531716	-0.497314	-0.545762	-0.470071	-0.413324	-0.389103	-0.13828	-0.424643	-0.182068	0.0542665	0.058291	0.0922793	0.0259264	-0.0776839	0.0328329	0.0547501	-0.246715	-0.242093
YBR071W	YBR071W	2	380728	-0.586683	-0.294112	-0.473652	-0.220952	-0.0370669	-0.298401	-0.158814	-0.337819	-0.287811	-0.157552	-0.00926962	-0.0556872	-0.164626	0.785749	-0.42124	0.010217	-0.199563	-0.541686	-0.345024	0.114751	-0.333788	-0.19313	0.144338	0.132159
YBR072W	HSP26	2	382352	0.0459716	-0.245432	-0.235586	-0.252484	-0.358333	-0.311231	-0.303821	-0.386887	-0.395732	-0.364625	-0.368491	-0.389107	-0.256126	-0.283483	0.144589	0.0150063	-0.00938671	-0.101519	-0.243257	-0.317388	-0.0555571	0.033867	-0.39562	-0.263268
YBR073W	RDH54	2	384550	0.0146816	-0.147841	-0.168745	-0.0726804	-0.189032	-0.20064	-0.184989	-0.153602	-0.180513	-0.165087	-0.176322	-0.138651	-0.0948517	-0.262731	0.163012	-0.387521	-0.347341	-0.330098	-0.0944895	-0.280299	-0.203163	-0.248149	-0.389116	-0.365763
YBR074W	PFF1	2	387751	-0.292167	-0.159675	-0.0982907	-0.121499	-0.305205	-0.138775	-0.23328	-0.343506	-0.274524	-0.248877	-0.13171	-0.261867	-0.134804	-0.037343	0.146597	0.125883	0.19578	0.218777	-0.303198	0.114372	-0.135227	0.0345635	-0.204599	-0.231695
YBR074W	PFF1	2	387751	1.19874	1.17192	1.24932	1.29642	1.04675	1.13762	-0.265038	-0.317116	-0.295293	1.18477	1.19162	1.23299	1.27162	1.1203	1.00521	-0.577263	-0.65952	-0.21845	0.589518	0.419315	0.0199228	-0.578368	-0.499999	-0.516391
YBR076W	ECM8	2	390759	0.0360899	0.0297606	0.063066	-0.168543	-0.278766	0.0482739	-0.280732	-0.291129	-0.32504	-0.274826	-0.0702003	-0.212916	-0.05589	-0.137858	-0.690136	0.0597582	0.112938	-0.401038	-0.293133	-0.217181	-0.467729	-0.119053	-0.308666	-0.27625
YBR077C	SLM4	2	392049	-0.815423	-0.495618	-0.559878	0.0497957	0.426714	-0.618323	0.0122533	0.0558692	-0.0878637	0.30197	-0.291198	0.106728	0.0320158	-0.340325	-0.617914	-0.0650302	-0.425042	-0.613565	-0.155007	-0.57064	0.34559	0.341098	0.44436	0.385101
YBR078W	ECM33	2	393932	-0.643744	-0.335141	-0.277938	0.190122	0.672609	-0.469398	0.235523	0.385349	0.207481	0.624398	0.131669	0.532396	0.191843	-0.287182	-1.01199	-0.25521	-0.476931	-0.790517	-0.0154721	-0.485987	0.425785	0.206766	0.322759	0.350014
YBR079C	RPG1	2	396830	-0.0730204	0.37976	0.117115	-0.364682	0.0375358	0.229522	0.0587391	-0.218976	-0.0943155	-0.124259	0.265861	-0.0408972	-0.180287	1.08974	0.50425	-0.168054	-0.395101	0.306475	-0.250898	0.595409	-0.0582247	-0.333703	0.0855	0.0781019
YBR080C	SEC18	2	399752	-0.652711	-0.321845	-0.570305	-0.153876	-0.14574	-0.340743	-0.252485	-0.510441	-0.216551	-0.356903	0.271693	-0.0219358	-0.235279	0.643671	-1.40014	-0.253977	-0.397903	-0.662543	-0.428923	-0.165143	-0.0238282	-0.265903	0.271431	0.377684
YBR081C	SPT7	2	403252	-0.732034	-0.467519	-0.469444	0.109245	0.530602	-0.575736	0.140226	0.204991	0.0458526	0.376477	-0.0858481	0.459178	-0.00677924	-0.013855	-0.9717	-0.301461	-0.471533	-0.731822	-0.325012	-0.30657	0.264821	-0.021185	0.130804	0.145187
YBR082C	UBC4	2	406898	0.407671	0.049143	0.0513045	-0.173728	-0.41591	0.0758458	-0.330956	-0.379317	-0.35515	-0.402168	-0.195652	-0.293362	-0.104177	-0.105529	1.07866	0.167358	0.171715	0.539849	0.00250497	0.210821	-0.283129	-0.136713	-0.515844	-0.463201
YBR083W	TEC1	2	409899	-0.288201	0.103959	-0.115096	-0.016482	0.336606	0.0737858	0.0343211	-0.10513	0.0891245	0.16584	0.178805	0.0827505	-0.102409	0.302072	-0.407622	-0.346277	-0.574541	-0.465195	-0.37866	0.0100495	0.0629945	-0.173435	0.128578	0.26838
YBR084W	MIS1	2	412517	-0.351293	-0.393322	-0.409287	-0.189459	0.108421	-0.427828	-0.140209	-0.0995913	-0.193076	0.0636324	-0.21696	-0.0273418	-0.155188	-0.305173	-0.566128	-0.0473061	-0.172963	-0.154611	-0.492328	-0.565802	0.000936554	0.0616988	0.0513526	0.11456
YBR084C-A	RPL19A	2	414723	-0.311199	-0.0967355	-0.19416	0.0610643	0.752739	-0.193731	0.235474	0.323202	0.128333	0.536194	0.0491895	0.390572	0.0836176	-0.0459975	-0.119888	-0.370603	-0.519049	-0.273428	-0.131854	-0.204991	0.347152	0.0432542	0.197068	0.259967
YBR085W	AAC3	2	416444	-0.407539	-0.230698	-0.407534	-0.228065	0.171777	-0.249477	-0.0664288	-0.256993	-0.206742	-0.0339462	0.117823	0.115342	-0.235816	0.642369	-0.188927	-0.346127	-0.516219	-0.128501	-0.423621	0.141164	-0.0691651	-0.333025	0.218465	0.152698
YBR085C-A	YBR085C-A	2	419035	0.0265416	-0.146436	-0.161205	-0.174003	-0.294531	-0.193702	-0.258139	-0.272704	-0.314079	-0.313332	-0.189909	-0.21627	-0.0990776	-0.24908	0.28949	-0.158002	-0.0250095	-0.130177	-0.150538	-0.351063	-0.155997	-0.0207752	-0.194527	-0.108469
YBR086C	IST2	2	421621	0.0695622	0.00228916	0.0448676	-0.187731	-0.391979	-0.0553865	0.147926	0.095341	0.0632603	-0.0780313	0.101377	-0.0209208	-0.186295	-0.0718346	-0.0388033	-1.66368	-1.90922	-0.621696	-0.212356	-0.027539	-0.130139	-0.202634	-0.186124	-0.142627
YBR087W	RFC5	2	424297	-0.332391	0.0701279	0.105729	0.30746	0.517357	-0.0737814	0.305752	0.370908	0.322175	0.419466	0.330766	0.505675	0.311225	-0.00436721	-1.00345	-0.0578813	-0.12303	-0.803189	0.00132844	-0.285962	0.0550889	-0.00310447	0.0808719	0.160584
YBR088C	POL30	2	425378	-0.338553	-0.262976	-0.354075	-0.173841	0.217641	-0.343234	-0.0860507	-0.13763	-0.117472	0.047883	-0.0488237	0.0460399	-0.124136	0.327835	-0.259567	-0.283233	-0.502758	0.146376	-0.205128	0.0860574	0.483876	0.37639	0.432564	0.470305
YBR089W	YBR089W	2	425482	-0.174183	-0.0281977	-0.0638603	-0.0244655	-0.00509992	-0.11822	-0.021218	0.0591633	-0.00848838	0.0459563	-0.0106828	0.0363502	0.0168012	-0.0880687	-0.20503	-0.0652232	-0.0714022	-0.126613	-0.165145	-0.246191	-0.0188323	-0.031931	-0.156865	-0.131452
YBR089C-A	NHP6B	2	426339	0.672146	0.528969	0.500321	0.0992096	0.47736	0.583887	0.441817	0.44833	0.401842	0.521956	0.504902	0.434236	0.21436	0.859659	0.540687	-0.359075	-0.511302	0.0621365	-0.0602112	0.566422	0.0453329	-0.230678	0.0168589	-0.0256838
YBR090C	YBR090C	2	426695	0.62326	1.03951	0.866923	0.206961	1.18885	0.932812	1.03248	0.845416	0.967105	0.787141	1.10649	1.01474	0.304373	1.80283	1.01396	0.0240554	0.260794	0.482806	0.0280444	0.872146	0.54085	-0.247537	0.725728	0.713608
YBR091C	TIM12	2	427319	-0.459391	-0.116561	-0.257451	0.169735	0.81297	-0.183191	0.310906	0.339091	0.283622	0.535848	0.0729716	0.489908	0.143109	0.25747	-0.590471	-0.283996	-0.609494	-0.682717	-0.262069	-0.382725	0.211187	-0.0962333	0.401524	0.386732
YBR092C	PHO3	2	428399	-0.533556	-0.298596	-0.284017	0.143018	0.587037	-0.417651	0.147109	0.272827	0.186759	0.770188	0.342249	0.757478	0.50204	0.30554	0.200476	-0.18891	-0.3481	-0.353616	-0.14505	-0.420685	0.660547	0.391499	0.644813	0.540018
YBR093C	PHO5	2	430249	0.116619	-0.235319	-0.250467	-0.298744	-0.450708	-0.261113	-0.423348	-0.368543	-0.403341	-0.718718	-0.703537	-0.67951	-0.297685	-0.330766	0.814853	-0.273166	-0.00616987	0.398188	-0.178332	-0.117864	-0.0297918	0.0774805	-0.0934582	-0.194866
YBR094W	PBY1	2	433166	-0.614822	-0.178178	-0.0812905	0.147443	0.125176	-0.25773	-0.0264786	0.0315708	-0.0600494	0.0942517	-0.0515616	0.214748	-0.0538722	-0.188515	-1.28581	0.0564141	-0.0723529	-0.785521	0.114921	-0.33719	-0.0431665	0.00988591	0.150694	0.165824
YBR095C	RXT2	2	435052	-0.212911	-0.109754	-0.153159	0.152045	0.218785	-0.186397	0.0881585	0.173281	0.0741363	0.272614	0.00923507	0.114771	0.131915	-0.0749257	-0.240383	-0.0480857	0.00532817	-0.308081	-0.0435011	-0.363104	0.0705539	0.0850595	0.0140626	-0.00108776
YBR096W	YBR096W	2	436367	-0.672728	-0.398704	-0.333025	0.249664	0.438346	-0.487886	0.124167	0.215406	0.110555	0.477288	-0.0407839	0.375953	0.1492	-0.105255	-0.567214	-0.170385	-0.374453	-0.69054	-0.121789	-0.403368	0.171205	0.1109	0.290471	0.243567
YBR097W	VPS15	2	439133	-0.979422	-0.0470339	-0.0798695	0.0911984	0.345547	-0.138161	0.0334071	0.126691	0.0328397	0.2003	0.0553217	0.187	0.100361	-0.049801	-1.9513	0.0135095	-0.150875	-0.584931	0.0128423	-0.0486925	0.239587	0.068692	0.0385061	0.0484628
YBR098W	MMS4	2	442552	-0.195244	0.0277912	0.0588637	0.151048	0.19964	-0.0488404	0.118838	0.119005	0.0220232	0.194603	0.0464998	0.169277	0.134932	0.0246947	-0.836075	0.0093112	-0.0196827	-0.349659	0.00839959	-0.146489	0.156815	0.0587486	0.0111636	-0.0431483
YBR099C	YBR099C	2	443115	-0.547705	-0.0878392	-0.156346	-0.123493	-0.00276471	-0.00927692	-0.125298	-0.30761	-0.153101	-0.14085	0.173721	-0.0657762	0.0185593	0.875321	-0.318516	0.116256	-0.393511	-0.116825	-0.203537	0.501518	-0.163497	-0.199765	0.0796413	-0.0374246
YBR099C	YBR099C	2	443115	-0.694958	-0.276884	-0.304829	0.21305	0.804403	-0.339173	0.218143	0.346035	0.21214	-0.480322	-0.926555	-0.527843	0.122224	-0.252297	-1.09704	-0.244207	-0.577156	-0.91086	-0.216404	-0.485694	0.270323	0.136665	0.390153	0.386191
YBR101C	FES1	2	444257	-0.412206	-0.0262555	0.00796434	-0.0579437	-0.0798415	-0.0459694	-0.0944427	-0.0948622	-0.144036	-0.142224	-0.0721341	-0.131892	-0.0143966	-0.138972	-0.558986	-0.0274124	0.0511411	-0.319438	-0.0749445	-0.154685	-0.160297	0.0053174	-0.150732	-0.118629
YBR102C	EXO84	2	446192	0.135187	0.0603931	0.118403	-0.0552914	-0.235773	-0.0336027	-0.109811	-0.101261	-0.119057	-0.0814559	-0.028077	-0.0945838	0.0159361	-0.0504154	-0.597427	0.0715809	0.157849	-0.0720995	-0.0682545	-0.094592	-0.115021	0.0519206	-0.135929	-0.0980494
YBR103W	SIF2	2	448512	-0.40602	-0.337897	-0.443471	-0.0530341	0.322297	-0.366091	-0.167826	-0.0994574	-0.00986147	0.101022	-0.0427244	0.00680365	-0.183854	-0.0276993	-0.593737	-0.372215	-0.639342	-0.73427	-0.472419	-0.573989	-0.141979	-0.11831	0.0301071	0.276117
YBR103C-A	YBR103C-A	2	449391	-0.667353	-0.266005	-0.244648	0.108777	0.280846	-0.417095	-0.0329551	0.0123177	-0.0202265	0.259148	0.0398724	0.29439	-0.0138207	-0.163337	-1.05225	-0.00804117	-0.0643108	-0.710081	-0.0568322	-0.411628	-0.117998	-0.123894	0.0215731	-0.0085555
YBR104W	YMC2	2	450161	-0.168606	-0.0720277	-0.0830351	-0.0478993	0.0364139	-0.0765186	-0.0691964	-0.0434902	-0.106944	0.0195711	-0.0465628	-0.0158706	-0.0297624	-0.194059	-0.590106	0.00350154	0.101714	-0.398593	-0.0667568	-0.326216	-0.17355	-0.0585445	-0.264243	-0.392443
YBR105C	VID24	2	451425	-0.576618	-0.34701	-0.45685	0.038455	0.535517	-0.461543	0.132506	0.158741	0.0754028	0.282717	-0.110523	0.32291	-0.0339251	-0.072389	-0.655527	-0.527716	-0.958333	-0.308085	-0.144823	-0.377458	0.279882	0.0642664	0.417214	0.391809
YBR106W	PHO88	2	452941	-0.260694	-0.292648	-0.3059	0.0382052	0.35671	-0.421016	0.0823235	0.139652	0.117919	0.361331	-0.00827841	0.30902	0.0447637	-0.286794	0.151675	-0.117762	-0.194103	0.0072745	0.158423	-0.13202	0.254849	0.0518229	0.155054	0.0468419
YBR107C	IML3	2	454161	-0.40386	-0.0976861	-0.11568	0.198496	0.720094	-0.112098	0.18134	0.163878	0.0204355	0.300468	0.144153	0.300697	0.0302844	-0.0545392	-0.137628	-0.285024	-0.409669	-0.220566	-0.0159227	-0.211431	0.122601	-0.0253248	0.184413	0.275071
YBR108W	AIM3	2	456243	-0.19182	0.0768456	0.183681	0.194134	0.0482073	0.0185108	0.0674147	0.116845	0.0858351	0.149618	0.17708	0.199532	0.106957	0.0683953	-0.414552	-0.0590346	-0.00459475	-0.156296	0.181212	0.237787	0.0910706	-0.00766665	-0.138975	-0.0227723
YBR109C	CMD1	2	458140	-0.660574	-0.0307151	-0.118118	0.178356	-0.029236	0.0224455	0.00889304	-0.122563	-0.071218	0.0488997	-0.097382	0.108394	-0.0967505	0.536887	-0.476924	-0.0464313	0.0516908	0.239554	-0.219616	0.399595	0.0173894	-0.101598	0.0671579	0.0702432
YBR110W	ALG1	2	459546	-0.931072	-0.521871	-0.656926	-0.0450735	0.455482	-0.657927	-0.0870128	-0.0550021	-0.16787	0.0894315	-0.0266978	0.289042	0.0185201	-0.0272798	-1.22441	-0.16822	-0.497499	-0.949711	-0.244954	-0.606375	0.148282	0.0773648	0.369981	0.309179
YBR111C	YSA1	2	461525	0.240793	0.109222	0.17026	-0.0356566	-0.23566	0.182992	-0.0676485	-0.0312307	-0.0609032	-0.0570625	0.0608659	-0.0889078	-0.137902	-0.103888	-0.426177	-0.0571469	0.178579	0.151775	0.0419543	0.178041	-0.0380713	0.0151579	-0.121538	-0.0946816
YBR112C	CYC8	2	464320	0.0515264	-0.0418733	-0.0943409	-0.230901	-0.218607	-0.0550299	-0.134173	-0.036862	-0.0677321	-0.118143	-0.128521	-0.183437	-0.179543	-0.10912	0.179987	-0.260832	-0.155574	0.172935	-0.079509	-0.178238	-0.000231354	0.052849	-0.15648	-0.147773
YBR113W	YBR113W	2	465807	0.102797	0.181304	0.2296	0.242636	0.25479	0.215924	0.131306	0.111865	0.14726	0.227709	0.167336	0.106403	0.282328	0.107808	0.243553	0.27558	0.262159	0.292686	0.29007	0.17298	0.291544	0.294618	0.032652	0.0692726
YBR114W	RAD16	2	468434	0.17957	0.108374	0.0688582	0.0925683	0.0122189	0.113939	0.00592351	0.0369551	0.0354309	0.114615	0.0530494	-0.00945918	0.118123	0.0356232	-0.0838249	0.0754842	0.204087	-0.0561818	0.0108201	-0.147595	-0.226355	-0.179047	-0.328239	-0.238072
YBR115C	LYS2	2	471837	-0.169009	-0.409405	-0.427374	-0.221316	-0.416107	-0.452121	-0.576624	-0.586816	-0.615251	-0.322115	-0.391335	-0.33495	-0.250794	-0.512744	-0.285743	-0.256999	-0.274861	-0.372896	0.0233833	-0.437593	-0.324869	-0.0753968	-0.0108463	-0.107019
YBR116C	YBR116C	2	474462	-0.565526	-0.298367	-0.559961	-0.13557	0.35899	-0.407975	-0.0999548	-0.246431	-0.18719	0.145137	-0.114824	0.0678662	-0.129836	0.684478	-0.23238	-0.243681	-0.499036	-0.0520285	-0.289894	0.00889835	0.076639	-0.264689	0.264845	0.103233
YBR117C	TKL2	2	475414	-0.563691	-0.23544	-0.216904	0.16631	0.457976	-0.272014	0.113184	0.265257	0.14732	0.391694	-0.0226796	0.394533	0.0673082	-0.196366	-0.482625	-0.166076	-0.293866	-0.552638	-0.152649	-0.602302	0.110166	0.0479162	0.122402	0.0337072
YBR118W	TEF2	2	478359	-0.019319	-0.165846	-0.287112	-0.450601	-0.22079	-0.161259	-0.316283	-0.414151	-0.234573	-0.41346	-0.0171374	-0.13394	-0.468559	0.453527	0.451307	-0.3857	-0.394084	0.0543928	-0.437664	0.00113234	-0.0579736	-0.332319	0.154857	0.145267
YBR119W	MUD1	2	479830	-0.403076	-0.186617	-0.330324	-0.153682	0.218191	-0.380563	-0.622774	-0.665379	-0.730842	0.0535233	-0.115707	-0.0394628	-0.248072	0.315146	-0.426448	-0.195735	-0.435393	-0.201612	-0.252577	-0.314547	-0.166388	-0.121999	0.0828081	0.0181156
YBR120C	CBP6	2	480679	0.0117627	0.00926214	-0.0193608	0.269076	0.385132	0.273392	0.415423	0.382554	0.426731	0.280193	0.3271	0.293431	0.252631	0.144439	-0.0273114	0.0710916	0.176597	0.0453704	0.017955	0.0454839	0.21314	0.218515	0.186976	0.265166
YBR121C	GRS1	2	482365	-0.270483	-0.240296	-0.299163	0.127747	0.854572	-0.325582	0.212778	0.276904	0.216263	0.642781	0.077888	0.532447	0.100224	-0.16525	-0.415073	-0.310284	-0.477431	-0.672655	-0.371725	-0.599042	0.291723	0.0347874	0.368466	0.352758
YBR122C	MRPL36	2	484236	-0.173276	-0.0280516	0.0101285	-0.0862979	-0.112461	-0.252165	-0.220606	-0.0609029	-0.194442	-0.120904	0.0442467	0.236256	0.283124	0.342654	-0.185939	0.192775	-0.0478389	0.237413	0.572291	0.30985	0.578519	0.436555	0.689809	0.593551
YBR123C	TFC1	2	485716	0.30086	0.127953	0.203813	-0.0912039	-0.0278389	0.00870912	0.0528164	0.00305953	-0.0251946	0.0610817	0.155295	-0.102475	0.0187275	-0.0414891	0.094154	-0.0561993	-0.163191	0.0968759	-0.0453829	0.0855573	-0.00912668	-0.0820782	-0.177235	-0.124631
YBR124W	YBR124W	2	486686	-0.364474	-0.167692	-0.240559	0.0584492	0.241889	-0.289367	-0.0938191	-0.0776976	-0.136802	0.0697694	-0.0166083	0.0665011	0.0731388	0.506772	-0.576898	0.0120974	-0.197392	-0.239588	-0.215959	-0.158551	-0.137954	0.0024671	0.0156222	0.0450043
YBR125C	PTC4	2	487789	0.161111	0.0740093	0.0762879	-0.0655126	-0.191058	0.0296821	-0.193275	-0.242776	-0.227241	-0.199583	-0.0558365	-0.294907	-0.0206096	-0.0664716	0.486683	0.0238402	-0.127033	0.185564	0.0557182	0.199314	-0.0338208	0.0725201	-0.188658	-0.121156
YBR126C	TPS1	2	489648	-0.387577	-0.0846947	-0.137691	0.0989027	0.443414	-0.124209	0.203447	0.185644	0.117573	0.340824	0.136443	0.401947	0.0457591	0.142862	-0.252325	-0.0607979	-0.139281	-0.216323	-0.0921945	-0.119966	0.296532	-0.0132801	0.277034	0.319141
YBR127C	VMA2	2	492045	-0.205699	-0.310865	-0.379778	0.0944185	0.264342	-0.395569	-0.0899651	0.0493167	-0.0591229	0.182411	-0.167499	0.114967	0.356368	0.253955	0.582654	-0.311631	-0.343954	-0.336079	-0.271798	-0.631397	0.0465566	-0.0111479	0.0392429	0.0696889
YBR128C	ATG14	2	493598	-0.778359	-0.441928	-0.556862	-0.102081	0.297946	-0.660837	-0.150804	-0.145256	-0.198244	0.0555416	-0.105427	0.150567	-0.108647	-0.103234	-0.519989	-0.158045	-0.399117	-0.501106	-0.353216	-0.663911	0.0827189	0.0870468	0.175261	0.255032
YBR129C	OPY1	2	494846	-0.711861	-0.190602	-0.216006	-0.0160705	0.0893423	-0.328765	-0.0792916	-0.117346	-0.0515577	0.00112012	-0.120827	-0.0189124	0.0096403	-0.298585	-1.86631	-0.0364777	-0.131768	-0.718505	-0.276482	-0.448053	-0.17636	-0.114166	-0.109475	-0.101165
YBR130C	SHE3	2	496230	-0.00805397	0.206155	0.0114064	-0.211648	-0.0115577	-0.0269383	-0.0491793	-0.152369	-0.00824845	-0.129826	0.55372	0.133155	-0.141721	0.84596	0.0569223	-0.242466	-0.519881	-0.0383151	-0.276965	0.444962	0.0755212	-0.184108	0.206916	0.235529
YBR131W	CCZ1	2	498220	-0.648449	-0.0631926	0.0991651	0.119837	0.0328128	-0.174552	0.0298065	0.0638623	0.0938601	0.180118	0.212686	0.17951	0.195147	-0.108824	-2.00931	-0.0809511	-0.0745128	-0.828094	0.0286507	-0.0573011	0.0145585	0.0294965	-0.0201357	0.00255394
YBR132C	AGP2	2	500547	-0.488604	0.00252179	0.0995223	0.059037	0.201264	-0.039833	0.054721	0.1563	0.1817	0.186884	0.105996	0.122281	0.110404	0.098909	-0.912825	0.014637	0.00262567	-0.41662	-0.034089	0.0364783	-0.0695815	-0.11894	-0.265193	-0.218773
YBR133C	HSL7	2	503045	0.0605257	-0.136816	-0.170694	0.151098	-0.163343	0.0794327	-0.244632	-0.274698	-0.306089	-0.00437261	0.0543263	0.109244	0.045266	-0.0535813	0.113914	-0.287272	-0.158113	-0.207389	-0.151109	-0.407001	-0.275161	-0.208587	-0.0722024	-0.0422188
YBR134W	YBR134W	2	504443	-0.411313	-0.257435	-0.344612	-0.0337891	0.303186	-0.32602	-0.0996755	-0.0757499	-0.13554	0.18565	-0.0263507	0.141176	0.00447421	0.0356609	-0.629245	-0.0784746	-0.298276	-0.442763	-0.350842	-0.458262	-0.187262	-0.0608689	0.104116	0.155366
YBR135W	CKS1	2	505080	-0.172514	-0.339403	-0.311897	-0.171753	0.0228285	-0.413536	-0.0498848	-0.107214	-0.105158	-0.0312131	-0.257023	-0.0227158	-0.112142	-0.415196	0.0496411	0.072159	0.203154	0.319533	-0.254287	-0.686753	-0.0319721	0.00894157	0.0114867	-0.110127
YBR136W	MEC1	2	509221	0.088006	-0.0898364	-0.122853	-0.0382026	-0.0526013	-0.122299	-0.043606	-0.0903213	-0.111022	-0.0136466	0.00947667	-0.0644387	-0.0895574	-0.169483	0.331383	-0.0406862	0.0329148	0.0964001	-0.00601666	-0.0492019	-0.146072	-0.0270481	-0.132305	-0.124667
YBR137W	YBR137W	2	513313	-0.973259	-0.567036	-0.739947	-0.319821	0.1925	-0.623861	-0.429327	-0.381828	-0.385599	-0.0519396	-0.240279	0.0941944	-0.348986	0.537712	-0.54532	-0.00997653	-0.334715	0.127576	-0.560755	-0.0986472	0.295494	0.125031	0.759403	0.682558
YBR138C	YBR138C	2	514549	-0.976807	-0.489724	-0.516267	0.00199437	0.264937	-0.596001	-0.0924804	-0.0834229	-0.0837437	0.136197	-0.244762	0.0414426	-0.102418	-0.316788	-1.61062	-0.0432299	-0.203172	-0.905451	-0.477212	-0.826222	-0.0592424	0.166232	0.182103	0.184731
YBR139W	YBR139W	2	516427	-0.00402515	0.213786	0.255302	0.0149037	-0.171928	0.167206	0.0110248	-0.070594	-0.0337927	-0.122141	0.0443233	-0.105354	0.0954283	-0.00200644	-0.549546	-0.387867	-0.373063	-0.308096	0.235772	0.119678	0.00614616	-0.190399	-0.318744	-0.335034
YBR140C	IRA1	2	521989	0.135355	0.123765	0.134506	0.133037	-0.166728	0.126333	-0.180389	-0.190669	-0.152735	-0.197241	-0.0438768	-0.193181	0.127228	0.0666242	0.360621	0.163467	0.155773	-0.161242	0.146315	0.00699955	-0.0030876	0.100276	-0.132812	-0.0530517
YBR141C	BMT2	2	527531	-0.474868	-0.168734	-0.274106	-0.131674	-0.00873178	-0.182172	-0.137918	-0.295862	-0.195121	-0.118821	0.170864	0.107878	-0.21923	0.532734	-0.140843	-0.223773	-0.451683	-0.123653	-0.285879	0.0467739	0.0236482	-0.232528	0.245038	0.241846
YBR142W	MAK5	2	529477	-0.183101	0.249967	0.0902514	-0.290286	-0.0406243	0.165826	-0.212827	-0.244651	-0.159154	-0.208106	0.151851	-0.0882914	-0.122094	0.597672	-0.327446	-0.0298935	-0.195378	0.0349575	-0.195125	0.450698	-0.153035	-0.262963	0.0475987	-0.011734
YBR143C	SUP45	2	531525	-0.000447747	-0.00211415	-0.0661879	0.0286853	-0.0381686	-0.0269606	-0.106221	-0.0209883	0.0110222	-0.0252697	-0.00951773	-0.0338503	0.0135242	-0.122018	-0.119647	-0.0649701	-0.0106059	-0.157738	-0.141946	-0.34093	-0.209968	-0.0543636	-0.159285	-0.127329
YBR144C	YBR144C	2	533392	0.071156	0.167119	0.184696	0.184254	0.100869	0.0709124	0.18728	0.170123	0.0842297	0.157483	0.120962	0.262071	0.158168	0.0438283	-0.138105	0.124583	0.253454	-0.106456	0.118309	-0.149846	0.00390893	0.0711926	0.178511	0.217861
YBR145W	ADH5	2	534289	-1.14932	-0.843441	-0.89934	-0.176724	0.384549	-0.785562	-0.332529	-0.248335	-0.309932	0.0252032	-0.423945	0.220893	-0.316795	-0.255894	-0.786909	-0.489869	-0.661021	-1.0327	-0.552839	-0.8242	-0.210876	-0.298792	0.140885	0.122826
YBR146W	MRPS9	2	535678	0.673143	0.765466	0.832335	0.773845	0.518041	0.668785	0.62424	0.687891	0.656861	0.661329	0.782885	0.651019	0.682289	0.681242	0.664102	0.722995	0.803499	0.539824	0.698731	0.652966	0.71011	0.749855	0.67703	0.631396
YBR147W	RTC2	2	537020	-0.699854	-0.419769	-0.473005	-0.0651857	0.166669	-0.591434	-0.235614	-0.170706	-0.202008	0.0547958	-0.16559	0.0644143	-0.121658	-0.287432	-0.720512	-0.314184	-0.496519	-0.725137	-0.272477	-0.539213	-0.17193	-0.155381	0.0247432	0.245636
YBR148W	YSW1	2	538790	0.210441	0.066758	0.0575624	0.0413018	0.14147	0.0660305	0.0379789	0.0872861	0.0834075	-0.134109	-0.207914	-0.131463	0.0756958	-0.00772771	-0.157666	-0.0811714	-0.0989744	-0.157418	-0.113683	-0.293639	-0.117841	-0.113508	-0.00354008	0.00531525
YBR149W	ARA1	2	540504	-0.710725	-0.0971711	-0.0647676	0.210527	0.389802	-0.203835	0.110956	0.0946335	0.124226	0.281136	0.109733	0.294829	0.19175	-0.0472805	-1.01181	0.0485366	-0.214805	-0.38856	0.0171328	-0.191665	0.307737	0.212879	0.303241	0.315859
YBR150C	TBS1	2	542851	-0.441669	0.0334561	0.0594251	0.136111	0.363027	-0.102303	0.225604	0.199496	0.201521	0.317735	0.240103	0.315641	0.110379	0.0308034	-0.692104	-0.127912	-0.314592	-0.599027	-0.0929588	-0.13308	0.09413	0.0935855	0.190561	0.284161
YBR151W	APD1	2	545503	-0.816621	-0.238285	-0.158258	0.185314	0.467977	-0.320733	0.0834224	0.263468	0.122763	0.40614	0.00313607	0.391377	0.0765834	-0.253943	-1.06465	-0.12382	-0.212804	-0.727184	-0.091524	-0.270063	0.242877	0.0757598	0.0626554	0.167454
YBR152W	SPP381	2	546813	0.230702	0.108012	0.18951	-0.111365	-0.354604	0.143675	-0.14986	-0.227659	-0.0987362	-0.372382	0.0779088	-0.169219	-0.0661923	-0.0410123	0.122808	0.160684	0.401589	0.147476	0.0116997	0.116448	-0.323545	-0.063402	-0.206469	-0.072305
YBR153W	RIB7	2	547827	0.130354	0.103389	-0.0366677	-0.0890907	-0.00600097	0.162744	-0.171677	-0.194427	-0.0893893	-0.0389162	0.267325	0.0905272	-0.0785357	0.548409	0.33894	0.0722758	-0.051881	0.968563	0.0371509	0.401782	0.303744	-0.0118017	0.355527	0.402537
YBR154C	RPB5	2	548685	-0.345275	-0.21434	-0.188904	-0.0113664	0.351184	-0.279754	0.0367131	0.0773159	0.0482926	0.242887	-0.0992687	0.165186	0.00833113	-0.239185	-0.379084	-0.286372	-0.511184	-0.102489	-0.0387424	-0.333316	0.280009	0.0914659	0.274771	0.3879
YBR155W	CNS1	2	550349	-0.87297	-0.222001	-0.387007	-0.883046	-0.701279	-0.345975	-0.770361	-0.834747	-0.808499	-0.687115	-0.575997	-0.701622	-0.743034	0.0728226	-0.63914	-0.713585	-0.862856	-0.749397	-0.95845	-0.208918	-0.887885	-0.933326	-0.609129	-0.566217
YBR156C	SLI15	2	552152	0.518618	0.167437	0.170962	-0.196815	-0.561869	0.273288	-0.122515	-0.273998	-0.227717	-0.291975	0.0842742	-0.323867	-0.101729	0.0822396	0.942327	0.0862397	0.247247	0.56502	0.0212195	0.208821	-0.222549	-0.0416328	-0.288538	-0.142853
YBR157C	ICS2	2	553926	-0.390022	-0.117258	-0.388197	-0.488355	-0.208838	-0.152953	-0.468246	-0.535741	-0.466448	-0.349009	-0.0869128	-0.261039	-0.416043	0.345516	-0.09649	-0.225078	-0.407437	-0.105397	-0.32474	0.559202	-0.0905479	-0.319533	-0.13634	-0.154543
YBR158W	AMN1	2	557373	-0.463331	-0.0555771	-0.0146926	0.0414897	0.16401	-0.123515	-0.0461589	0.0784141	-0.0130914	0.0768431	0.0581145	0.135692	0.00884124	-0.0833417	-0.429741	-0.125459	-0.177361	-0.122112	-0.0431273	0.00270942	0.311366	0.0660927	-0.0563774	0.0483753
YBR159W	IFA38	2	559206	-0.323064	-0.0454326	-0.00949549	-0.0617389	0.230077	-0.169686	-0.00167804	0.0434138	0.0861641	0.147505	0.0891235	0.287337	-0.00190539	0.0577732	-0.590172	-0.139047	-0.37904	0.0784615	-0.0137588	0.0686789	0.427105	0.162029	0.292525	0.295723
YBR160W	CDC28	2	560526	-0.122633	0.194713	-0.0212144	-0.218109	0.208472	0.18869	0.00566248	0.00194146	0.0892287	0.0465936	0.258406	0.166599	-0.140976	0.762544	-0.105335	-0.136086	-0.157893	-0.261796	-0.411489	0.195667	-0.1671	-0.438889	0.162866	0.168233
YBR161W	CSH1	2	562199	-0.44019	-0.0475824	0.00105721	-0.0112431	-0.429867	-0.0789555	-0.349085	-0.448761	-0.332725	-0.482723	-0.255694	-0.465155	-0.0446328	-0.170473	-0.443904	0.177604	0.326434	0.0680386	0.0689332	0.31668	0.047971	0.116656	-0.351157	-0.172502
YBR162C	TOS1	2	563886	-1.00019	-0.187237	-0.314862	0.237531	0.375513	-0.189374	0.214883	0.0171861	0.169242	0.495153	0.151923	0.473168	0.116562	0.71087	-0.95835	-0.299009	-0.510905	-0.70545	-0.435756	0.0336613	0.11269	-0.204652	0.423324	0.268883
YBR162W-A	YSY6	2	565329	-0.545825	-0.353396	-0.373095	-0.047872	0.43317	-0.395753	0.106938	0.244219	-0.00696277	0.36945	-0.0114926	0.344602	-0.0669897	-0.126753	-0.813441	-0.374643	-0.659807	-0.622062	-0.217651	-0.500751	0.0205339	-0.143631	0.229416	0.0993826
YBR163W	EXO5	2	566601	-1.41016	-0.545512	-0.466306	-0.0730534	0.126128	-0.760005	-0.143739	-0.0778599	-0.112044	0.359626	0.0207333	0.292895	0.152412	-0.0966306	-1.67179	0.0632589	0.0223173	-0.881072	-0.175136	-0.562194	0.146118	0.109216	0.263386	0.153419
YBR164C	ARL1	2	568150	-0.31175	0.0318026	0.0533101	0.0802355	-0.172496	0.00244036	-0.180623	-0.0683035	-0.107297	-0.0108055	0.00257492	0.0158154	0.0180812	-0.0587766	-1.27616	0.108471	0.194652	-0.184341	0.169901	0.124894	-0.0564036	0.0200588	-0.147045	-0.165996
YBR165W	UBS1	2	569268	-0.520222	-0.254763	-0.264441	-0.580039	-0.850626	-0.264943	-0.629564	-0.657478	-0.598818	-0.690718	-0.414716	-0.74386	-0.397015	-0.365788	-0.83625	-0.0196364	0.0623015	-0.037449	-0.43297	-0.33788	-0.680345	-0.494714	-0.632346	-0.595255
YBR166C	TYR1	2	570521	-0.988868	-0.190777	-0.150601	0.11503	0.304169	-0.374075	0.0808592	0.0775386	0.131685	0.280422	0.0813459	0.276724	0.0407108	-0.264968	-1.7554	-0.194747	-0.318475	-0.830296	-0.231241	-0.508578	-0.0128596	-0.0100417	0.171878	0.172624
YBR167C	POP7	2	571679	0.514738	0.19398	0.192453	-0.0104517	-0.231501	0.240797	-0.0102547	0.00147893	0.00234272	-0.0394557	0.169181	0.0147666	0.00550589	0.105905	0.843843	-0.00887486	0.160693	0.384067	0.0497499	0.2186	0.00235082	0.00592692	-0.0208848	0.00612109
YBR168W	PEX32	2	572991	-0.387481	-0.0279595	0.0332629	0.112942	0.104676	-0.140808	-0.0173385	0.00841571	0.090996	0.0592122	0.101554	0.130705	0.130545	-0.118389	-1.64785	0.0893651	0.188568	-0.673719	-0.0994311	-0.320865	0.0102021	0.17875	0.0854685	0.158862
YBR169C	SSE2	2	574955	-0.0782622	0.242264	0.232637	0.121644	0.0289066	0.199057	0.075154	0.14962	0.129474	0.238246	0.225251	0.115552	0.143621	0.211435	-0.131917	0.0400757	0.102717	0.182254	0.186331	0.19882	0.146036	0.0822041	-0.0149182	-0.131158
YBR170C	NPL4	2	577215	0.183654	0.0893999	0.124801	-0.233732	-0.656905	0.0659325	-0.338433	-0.415695	-0.329093	-0.450523	-0.121705	-0.443345	-0.177761	-0.171509	0.611859	-0.00958799	0.181547	0.191001	-0.0336033	0.0859992	-0.269089	-0.0352233	-0.259452	-0.1496
YBR171W	SEC66	2	578674	-0.0744705	-0.0236514	0.00876961	0.0287041	0.0618255	0.0270711	0.0264589	-0.00490313	-0.000444985	0.0460481	0.0463483	-0.0504472	-0.0102799	0.129912	-0.202065	-0.0213348	0.012009	-0.00082345	-0.0258992	-0.0474936	0.0366539	0.0448377	-0.00761461	-0.0246227
YBR172C	SMY2	2	580261	-0.018649	0.116015	0.155156	0.166041	-0.171901	0.0842194	-0.051743	-0.0260925	0.00773488	0.00798069	0.208378	0.0731774	0.160883	0.0399506	-0.154772	0.205514	0.338612	-0.0401242	0.256306	0.148861	0.00167036	0.0519648	-0.052276	-0.0101399
YBR173C	UMP1	2	581949	-0.792279	-0.616266	-0.667029	-0.215252	0.0353833	-0.731433	-0.249297	-0.306065	-0.293727	-0.155586	-0.324924	-0.0206249	-0.234894	-0.387345	-1.02317	-0.0166531	-0.154191	-0.906242	-0.528486	-1.01623	-0.226952	-0.053745	0.0208614	-0.0341677
YBR174C	YBR174C	2	582495	-0.0112666	-0.0858864	-0.134351	0.179509	0.651826	-0.132214	0.209515	0.340492	0.192624	0.491168	-0.0465513	0.437734	0.129027	0.244913	-0.227486	-0.16352	-0.22439	-0.14177	-0.151774	-0.337342	-0.0447339	-0.129522	0.0881306	0.091672
YBR175W	SWD3	2	582881	0.19722	0.105395	0.118624	-0.0592375	-0.0866298	0.0342768	0.0401945	0.0251225	-0.0321253	0.0152569	0.0678307	0.0312182	0.00778641	-0.0665935	-0.12973	-0.137306	-0.0877771	-0.102243	-0.112459	-0.217909	-0.0791018	-0.0728052	-0.0627899	-0.00108147
YBR176W	ECM31	2	584189	-0.816404	-0.245234	-0.233262	0.135999	0.228118	-0.211364	-0.110758	-0.12167	-0.00611128	0.183914	0.00766247	0.179883	0.129652	0.0809518	-1.09049	0.146322	-0.0721235	-0.693698	-0.0425631	-0.17137	0.347369	0.115186	0.376833	0.42314
YBR177C	EHT1	2	585484	-0.435144	-0.307247	-0.362791	0.0646504	0.522666	-0.30015	-0.0484226	0.0382333	-0.00947683	0.391907	-0.0642981	0.345258	-0.0027603	0.113956	-0.312474	-0.181647	-0.404859	-0.0471423	-0.148263	-0.243297	0.140947	-0.00751445	0.358081	0.366615
YBR178W	YBR178W	2	586258	-0.682534	-0.130547	-0.18605	0.187074	0.272697	-0.219428	-0.0889161	0.0485352	0.000978321	0.227042	-0.0285728	0.19346	0.153866	0.0354416	-0.827301	0.214292	0.0824408	-0.447352	-0.0347622	-0.241516	0.0385777	0.00989668	-0.0283633	-0.0804689
YBR179C	FZO1	2	587830	-0.109562	-0.0106536	-0.066327	-0.0422936	0.262131	-0.0444673	0.0227946	-0.0245158	0.0211594	0.148145	0.0533341	0.0158754	0.115688	0.0648516	-0.389808	-0.140306	-0.337494	-0.455681	-0.29384	-0.249567	-0.0828766	-0.0624004	-0.0129584	0.0743369
YBR180W	DTR1	2	590600	0.0841735	0.197551	0.211342	0.378883	0.0617561	0.125648	0.0571589	0.125553	0.117981	0.344256	0.224963	0.272805	0.0820634	-0.228701	-0.24727	0.340174	0.217791	-0.0136181	0.265942	0.0726271	0.0691531	0.10157	0.164885	0.22115
YBR181C	RPS6B	2	592243	0.0519631	0.0809561	0.0498305	0.119495	0.291679	0.287927	0.331374	0.293304	0.140419	0.217781	0.140812	0.0456256	0.206507	0.413045	0.157347	-0.313165	-0.389919	-0.26082	0.0433129	0.0101386	0.197497	0.172508	0.110814	0.153126
YBR182C	SMP1	2	594185	-0.481403	-0.300082	-0.468507	-0.11959	0.0873135	-0.358964	-0.151126	-0.273561	-0.201763	-0.0476751	-0.0542414	-0.0727583	-0.155756	-0.00953486	-0.373671	-0.15233	-0.337986	-0.200801	-0.287478	-0.0745978	0.0387596	-0.154156	0.126204	0.0939608
YBR183W	YPC1	2	596590	-0.882696	-0.41851	-0.565074	-0.00760369	0.519535	-0.549577	-0.018325	0.00140839	-0.0483821	0.294169	0.0335777	0.271228	-0.0799383	0.285373	-1.34264	-0.322567	-0.62728	-1.21188	-0.425137	-0.505091	-0.0324421	-0.125101	0.186266	0.169123
YBR184W	YBR184W	2	598148	-0.37749	-0.117636	-0.0332334	0.0398057	-0.0056687	-0.180243	-0.0169364	-0.0346663	-0.0299719	0.139585	-0.025176	0.0503142	0.0157348	-0.253453	-0.347749	-0.0160718	-0.0798029	-0.249306	-0.0203068	-0.110793	0.106161	0.0399814	0.0545749	0.150819
YBR185C	MBA1	2	599541	0.19521	0.0762208	0.00127445	-0.142171	-0.253752	0.152435	-0.204051	-0.274235	-0.211496	-0.227321	-0.0200282	-0.295255	-0.0398029	-0.0460104	0.352492	0.0930668	0.233298	0.356648	-0.0102225	0.136109	-0.23652	-0.0327229	-0.329745	-0.31719
YBR186W	PCH2	2	601456	0.660301	0.553311	0.557196	-0.0127841	-0.0983982	0.564967	0.17743	0.134619	0.249485	0.0837096	0.445968	0.0967797	0.129761	0.382475	0.574324	0.398667	0.614565	0.516575	0.192089	0.40023	-0.0647311	0.0416407	0.0122626	0.132145
YBR187W	GDT1	2	603055	0.0273432	-0.0250014	-0.151039	-0.063448	0.222432	-0.072469	0.03585	-0.028442	0.000559889	0.157959	0.00182976	0.105191	0.0176568	-0.0733418	0.0941106	-0.148902	-0.287959	0.191355	-0.155702	-0.171199	0.0188612	-0.0489492	0.0661515	0.0467395
YBR188C	NTC20	2	603896	-0.0011139	0.211381	0.245735	0.219268	0.305767	0.129078	0.276194	0.331604	0.279892	0.388296	0.294222	0.400805	0.242394	0.227454	0.367184	0.00832136	-0.204085	0.144211	0.257889	0.194829	0.243891	0.146553	0.168146	0.142968
YBR189W	RPS9B	2	605008	0.37078	0.141862	0.117082	-0.0926714	-0.261167	0.203858	-0.177488	-0.218465	-0.140161	-0.317956	-0.0276089	-0.295488	-0.0984492	0.00301225	0.376574	-0.0679996	0.0975743	0.378777	-0.0425972	0.201681	-0.0596809	-0.0790775	-0.332334	-0.213281
YBR190W	YBR190W	2	606121	0.365286	0.24164	0.22492	-0.326591	-0.612751	0.217404	-0.343797	-0.344252	-0.272753	-0.435222	-0.0824834	-0.428412	-0.212406	0.0627989	0.676017	0.0513085	0.140286	0.575152	0.0855506	0.373915	-0.140963	0.00397876	-0.287501	-0.275642
YBR191W	RPL21A	2	606705	-0.0574435	-0.0218028	-0.0313682	0.0166499	0.0161596	-0.0202567	-0.0411614	0.0362362	-0.0525298	0.121756	-0.0549022	-0.0542181	0.106666	-0.129906	0.020376	-0.0269312	-0.044919	0.123915	0.179695	0.0173412	0.327502	0.205233	-0.035056	0.00993059
YBR192W	RIM2	2	608218	-0.60445	-0.196203	-0.432945	-0.184043	-0.133378	-0.296396	-0.0634725	-0.401626	-0.165068	-0.377672	0.1526	-0.0671776	-0.210211	0.548544	-0.289208	-0.117074	-0.319415	-0.271967	-0.143178	0.377415	0.359528	-0.0862538	0.488424	0.491425
YBR193C	MED8	2	609417	-0.540576	-0.162474	-0.33349	0.099175	0.25603	-0.259449	-0.00333273	-0.0104263	-0.0986323	0.244826	0.0367848	0.199639	0.032089	0.0316719	-0.552434	-0.101741	-0.395885	-0.50376	-0.113954	-0.273687	0.135585	0.0338522	0.20379	0.256299
YBR194W	AIM4	2	610223	-0.167742	-0.183924	-0.157005	-0.218506	-0.59501	-0.17715	0.606732	0.593876	0.564064	0.29546	0.408314	0.230097	0.38716	0.329122	0.700647	0.569971	0.742779	0.812759	0.563009	0.750789	0.697243	0.792124	0.475544	0.604184
YBR195C	MSI1	2	611248	-0.656307	-0.366533	-0.504264	-0.132687	0.343718	-0.491019	-0.112043	-0.179519	-0.147071	-0.0448797	0.0415267	0.162968	-0.11445	0.226797	-0.329066	-0.296642	-0.531606	-0.379452	-0.276737	-0.0455941	0.272956	-0.107288	0.332917	0.347583
YBR196C	PGI1	2	613068	-0.516848	-0.574812	-0.563107	-0.321083	0.0737245	-0.674516	-0.211495	-0.268758	-0.315978	0.0576607	-0.394756	-0.109024	-0.204621	-0.551792	-0.691309	-0.42213	-0.562542	-0.739922	-0.281738	-0.813617	-0.210843	-0.346429	-0.206682	-0.210369
YBR197C	YBR197C	2	615529	-0.500179	-0.347233	-0.334401	-0.115885	0.437269	-0.423754	0.00379217	0.0752245	-0.0363207	0.260249	-0.192156	0.235206	-0.0402316	-0.000530088	-0.332625	-0.375297	-0.528021	-0.549816	-0.275641	-0.438664	0.0449923	-0.15076	0.115142	0.0163602
YBR198C	TAF5	2	617325	0.376107	0.0323248	-0.0147005	-0.226998	-0.581462	0.0358824	-0.448929	-0.516594	-0.431227	-0.61326	-0.223766	-0.473187	-0.206917	-0.154922	0.389598	0.0571183	0.114394	0.320552	-0.207758	-0.0532569	-0.355746	-0.0906144	-0.347918	-0.284406
YBR199W	KTR4	2	619606	-0.502652	0.0965938	-0.0125838	0.227717	0.7149	-0.0713902	0.337378	0.0687585	0.284568	0.488637	0.504682	0.65103	-0.0484525	0.36145	-0.900344	-0.175825	-0.366665	-0.630041	-0.182909	-0.171713	0.0737961	-0.276465	0.291783	0.211459
YBR200W	BEM1	2	621699	-0.469085	0.0164357	0.0427616	0.0862068	-0.229951	-0.10786	-0.0994794	-0.101432	-0.126854	-0.146411	0.0378267	-0.153896	-0.004744	-0.0953626	-1.12333	0.133875	0.0962378	-0.421804	0.140303	0.176439	0.0212474	0.0644961	-0.0971365	-0.0529415
YBR201W	DER1	2	623893	-1.06844	-0.651081	-0.712762	-0.00866534	0.628865	-0.864705	-0.167758	-0.0989738	-0.142527	0.271304	-0.3707	0.304115	-0.0824886	-0.224159	-1.05885	-0.369391	-0.583535	-0.993469	-0.365215	-0.618738	0.335212	0.175811	0.34496	0.290049
YBR202W	MCM7	2	627040	0.171481	0.0992549	0.158014	-0.0817663	-0.208467	0.130638	-0.10212	-0.044869	-0.0850736	-0.142206	-0.00870603	-0.137817	-0.0183628	-0.0355538	0.388796	0.115521	0.141365	0.270993	0.159259	0.323919	0.0702208	-0.00264198	-0.196109	-0.236115
YBR203W	COS111	2	630555	-0.726819	-0.120066	0.00471427	0.121371	-0.0149155	-0.143498	-0.0666954	0.0320291	-0.038812	0.19966	0.0331897	0.103142	0.115082	-0.116705	-0.502011	0.039964	-0.0241059	-0.146087	0.202337	0.129536	0.2126	0.119413	0.0628611	-0.0266385
YBR204C	LDH1	2	632817	-0.302573	0.00900002	0.0309365	0.0834083	0.0904573	0.0428615	0.00688986	0.105492	0.00516492	0.180196	0.0778657	0.0743256	0.100852	-0.0881918	-0.984753	-0.0149593	-0.0255472	-0.345086	-0.0309456	-0.337702	-0.176906	-0.0456439	-0.20537	-0.106898
YBR205W	KTR3	2	634229	-0.089338	-0.0852494	-0.121196	-0.0146176	-0.175231	-0.168015	-0.159064	-0.18548	-0.139284	-0.147555	-0.160226	-0.0848535	-0.0952288	-0.246971	-0.316972	-0.11484	0.05665	-0.290721	-0.0411862	-0.31844	-0.123959	-0.00711222	-0.0268426	-0.0317329
YBR206W	YBR206W	2	634762	-0.425077	-0.0184436	0.0252269	0.0909771	-0.0585798	-0.083971	-0.0288094	-0.0211507	-0.0514823	0.0373978	-0.0349857	0.0427885	0.071129	-0.0745487	-0.640897	0.0574248	0.0507451	-0.183724	0.12746	0.0164717	0.146077	0.0705321	-0.00999136	0.0286706
YBR207W	FTH1	2	635844	-0.283417	-0.007734	-0.11327	-0.291131	0.164412	-0.0153146	0.0560686	0.00397329	-0.0364251	0.236694	0.464581	0.328645	-0.180495	0.734193	0.312771	-0.280435	-0.361275	0.142709	-0.549154	0.334766	0.210322	-0.258183	0.533548	0.482067
YBR208C	DUR1,2	2	639456	-0.412315	-0.235432	-0.201256	0.160645	0.309914	-0.314166	0.108626	0.142057	0.0749744	0.286758	-0.0440734	0.240278	0.0899147	-0.255845	-0.834773	-0.180689	-0.176521	-0.819784	-0.192706	-0.575634	0.125119	0.134745	0.220478	0.169453
YBR209W	YBR209W	2	642741	0.15983	0.269079	0.160772	-0.0199133	0.339245	0.267128	0.0864121	0.0990284	0.0948935	0.455821	0.399315	0.446104	0.0219076	0.602923	-0.179319	-0.0710413	-0.222935	0.0972567	-0.284735	0.313929	-0.100748	-0.254576	0.0390294	0.0156207
YBR210W	ERV15	2	645764	0.206551	0.0991938	0.0856578	-0.238298	-0.386867	0.106851	-0.188682	-0.201969	-0.184485	-0.213933	-0.0761255	-0.284857	-0.0949296	0.0262277	0.320014	-0.119666	-0.137031	0.310927	-0.0457923	0.0264274	-0.0590384	0.0525759	-0.311036	-0.177333
YBR211C	AME1	2	646645	-0.331281	-0.0489279	-0.118152	0.286191	0.248838	-0.157887	0.0619627	0.133344	0.117008	0.242071	-0.0368452	0.122253	0.0886499	-0.202221	-0.763715	0.0239311	0.0151414	-0.633705	0.00787375	-0.533114	-0.0636125	0.0275202	0.0873449	0.0838571
YBR212W	NGR1	2	648895	-0.297628	-0.259596	-0.186264	-0.024994	-0.024037	-0.239132	-0.0521379	-0.0346417	-0.106448	0.0109426	-0.0884115	-0.00580017	-0.0218926	-0.355181	-0.625922	-0.026747	-0.111654	-0.527603	-0.0601765	-0.36158	-0.0295724	0.00569315	-0.0699375	-0.140691
YBR213W	MET8	2	650780	-0.225808	-0.161966	-0.201226	0.218267	0.753981	-0.290407	0.193524	0.347849	0.228003	0.48436	-0.0037827	0.458522	0.141942	-0.130225	-0.42488	-0.199265	-0.322517	-0.677361	-0.298675	-0.770883	-0.0424305	-0.013136	0.304591	0.213763
YBR214W	SDS24	2	652206	0.587833	0.196102	0.172473	-0.269385	-0.548511	0.232713	-0.329811	-0.325685	-0.347363	-0.573226	-0.19686	-0.535889	-0.114069	0.00905191	0.551086	0.168172	0.387699	0.460115	-0.0898583	0.0786827	-0.515003	-0.213563	-0.608948	-0.503797
YBR215W	HPC2	2	654336	0.200676	0.123555	0.0697163	-0.167446	-0.521191	0.0637668	-0.222508	-0.324441	-0.260149	-0.332876	-0.0102931	-0.267848	-0.0690197	-0.0443418	-0.00727744	0.0600397	0.106633	0.00197417	-0.068274	0.201135	-0.233263	-0.0732498	-0.207085	-0.1564
YBR216C	YBP1	2	656588	-0.882627	-0.225341	-0.228166	0.160894	0.478423	-0.397732	0.0259244	0.0884345	-0.0170766	0.420106	0.137204	0.40467	0.0967815	0.300454	-0.955925	-0.0729827	-0.482386	-0.518142	-0.0826383	-0.0827077	0.281577	0.117085	0.409382	0.421858
YBR217W	ATG12	2	658112	-0.0279196	0.0232502	0.0913141	0.0444402	-0.287522	0.016484	-0.172334	-0.208978	-0.152946	-0.221173	-0.0383016	-0.133691	-0.016623	-0.0427401	0.0279912	0.0476653	-0.0513423	-0.0614511	0.0410975	0.07038	-0.120232	0.0817664	-0.109868	0.00918585
YBR218C	PYC2	2	660478	0.19968	0.176992	0.128446	0.145605	0.179456	0.073353	0.086277	0.131335	0.158298	0.136064	0.186856	0.0477532	0.0812058	0.0891689	-0.0379533	-0.0998642	-0.167084	-0.185819	-0.168804	-0.226733	-0.0957976	-0.0334525	-0.0375133	0.0746477
YBR219C	YBR219C	2	662901	-0.656188	-0.233347	-0.452876	-0.296665	-0.0450702	-0.235044	-0.137528	-0.414266	-0.284617	-0.326678	0.130998	-0.039015	-0.294382	0.60543	-0.60166	-0.324698	-0.514958	-0.0393416	-0.326187	0.178983	0.0683079	-0.148659	0.369579	0.394832
YBR220C	YBR220C	2	663836	0.237549	-0.00685856	0.079589	0.0130452	-0.407075	0.0556559	-0.243935	-0.284115	-0.167908	-0.186672	-0.0860841	-0.114291	-0.13609	-0.026984	0.425883	0.0128173	0.227921	0.226276	-0.373203	-0.118528	-0.212266	-0.0997681	-0.0744775	-0.016713
YBR221C	PDB1	2	665703	-0.047594	-0.195275	-0.427234	-0.303496	-0.0990437	-0.244954	-0.276349	-0.428842	-0.32107	-0.189609	-0.0941308	-0.149847	-0.249599	0.569547	0.01948	-0.172612	-0.35634	0.545605	-0.359473	-0.0151955	-0.0103511	-0.256054	0.0678991	0.0270513
YBR222C	PCS60	2	667535	-0.638634	-0.50107	-0.470483	-0.122025	0.606292	-0.603748	0.0881503	0.224692	0.0743041	0.471799	-0.141443	0.413091	-0.135517	-0.410953	-0.742248	-0.61482	-0.81405	-0.79814	-0.365157	-0.775381	0.192759	-0.149261	0.294947	0.148006
YBR223C	TDP1	2	669480	-0.235072	-0.196351	-0.176402	0.0408232	0.215894	-0.245871	-0.0274546	0.0716568	0.0331432	0.193282	-0.156071	0.0999612	-0.1612	-0.224669	-0.248631	-0.218629	-0.209463	-0.257842	-0.251348	-0.384884	-0.0197253	-0.139441	-0.0216568	-0.0306319
YBR224W	YBR224W	2	670382	-0.474586	-0.0611968	-0.0862914	-0.0308355	0.0787517	-0.0298449	-0.0934036	-0.103196	-0.141335	0.0614822	-0.0650064	0.0557804	0.026009	0.494321	-1.11056	0.0229297	-0.186148	-0.0713661	-0.111494	-0.000145306	-0.094029	-0.0455531	0.0368251	-0.00424479
YBR225W	YBR225W	2	671978	0.120764	0.0758609	-0.011948	0.0394075	-0.131626	0.0882889	-0.131778	-0.0565837	-0.0416892	-0.0678089	-0.0636464	-0.0873032	0.0370012	0.00802312	0.706807	0.108529	0.199498	0.54674	0.2664	0.362513	0.219575	0.131368	-0.191607	-0.122405
YBR226C	YBR226C	2	673360	-0.781782	-0.442874	-0.441397	-0.0863253	0.066493	-0.451032	-0.356498	-0.15983	-0.21209	0.305344	0.0389343	0.195041	-0.231742	-0.377783	-1.17748	-0.418087	-0.676466	-0.952644	-0.475066	-0.593888	-0.312457	-0.446168	-0.283026	-0.272851
YBR227C	MCX1	2	674353	0.527566	0.0822785	0.178302	0.0230888	0.224073	0.172515	0.108531	0.206204	0.144977	0.218319	0.186669	0.232959	0.0354112	0.119624	-0.109002	-0.366804	-0.344618	-0.214071	-0.134648	-0.116025	0.00569438	-0.113173	0.0540133	-0.0732043
YBR228W	SLX1	2	675770	-0.196752	-0.086456	-0.18105	0.192001	0.55571	-0.156374	0.139568	0.29325	0.237792	0.485932	0.0672759	0.381591	0.0987946	-0.135725	-0.761202	-0.12355	-0.20409	-0.781904	-0.289134	-0.582228	-0.0194034	-0.049709	0.211148	0.274726
YBR229C	ROT2	2	677789	-0.697892	-0.768907	-0.714969	-0.510931	-0.40013	-0.732813	-0.418908	-0.426752	-0.436517	-0.415456	-0.561398	-0.657071	-0.532287	-0.720909	-0.623838	-0.727685	-0.947373	-0.687424	-0.66474	-0.712426	-0.408748	-0.497726	-0.427204	-0.373271
YBR230C	OM14	2	679799	-0.421107	-0.0938998	-0.0952246	0.210283	0.0838176	-0.0691906	0.0303776	0.000953259	0.0225577	0.0401678	-0.0515614	0.134037	0.0415752	0.142293	-0.388819	0.0231525	0.0190735	-0.301904	-0.159059	0.109173	-0.0389879	-0.13456	-0.0571426	-0.0613379
YBR231C	SWC5	2	682634	-0.221018	-0.254865	-0.325036	0.178366	0.457004	-0.299397	0.044577	0.108051	0.0547211	0.37723	0.0201468	0.33941	-0.0938384	0.376885	0.21323	-0.387611	-0.64997	-0.21762	-0.277997	-0.197032	0.21183	-0.0279366	0.380984	0.313101
YBR232C	YBR232C	2	683552	0.166892	-0.122277	-0.269041	-0.38883	-0.467059	-0.110412	-0.412851	-0.580655	-0.464417	-0.59498	0.0104867	-0.312319	-0.397379	0.709041	1.02623	-0.299582	-0.275645	0.358051	-0.364198	0.198207	-0.00852216	-0.279737	0.227403	0.29735
YBR233W	PBP2	2	684048	-0.156311	0.209338	0.184874	0.249098	0.254228	0.160033	0.153996	0.176286	0.181616	0.221233	0.27565	0.229782	0.190598	0.460294	-0.174553	0.132726	0.0505842	-0.062776	0.155214	0.179072	0.292247	0.156871	0.0999071	0.191476
YBR233W-A	DAD3	2	685119	0.118684	0.0529944	-0.131324	-0.704859	-0.779887	0.206534	-0.493689	-0.917588	-0.737687	-0.866269	-0.59778	-0.872014	-0.335813	0.75429	0.219178	0.142765	-0.00355248	0.316109	-0.402972	0.43103	-0.856326	-0.646905	-0.250014	-0.423307
YBR234C	ARC40	2	686015	-0.276556	-0.0300846	0.00359879	0.158534	0.210662	-0.0649305	0.0808175	0.0565757	0.163244	0.228262	0.0900053	0.215816	0.0989793	-0.112287	-0.593848	0.0669071	0.105821	-0.383184	0.00258723	-0.275313	-0.0888294	-0.268829	-0.293956	-0.282073
YBR235W	VHC1	2	688582	-0.231296	-0.138128	-0.0960835	0.0990984	0.314545	-0.00999076	-0.0357854	0.0973634	0.045246	0.223882	-0.0838131	0.0823944	-0.0442006	0.27019	-0.288264	-0.113241	-0.298594	0.282466	-0.0283772	0.158828	0.145081	-0.0706176	0.0256875	0.0140822
YBR236C	ABD1	2	691038	-0.107311	0.0149233	0.125609	-0.079521	-0.19871	0.0912377	-0.0412434	-0.12354	-0.100141	-0.15367	0.0116715	-0.198779	0.0824658	-0.0983857	-0.866372	0.229464	0.300973	-0.105869	0.201995	0.0749916	0.0556389	0.15188	-0.144583	-0.181503
YBR237W	PRP5	2	693243	0.54387	0.186118	0.195743	-0.0137658	-0.320864	0.272778	-0.192062	-0.233514	-0.135094	-0.272233	0.033055	-0.210673	0.0371761	0.0497661	0.384202	0.270033	0.472578	0.0622204	-0.0703753	0.120752	-0.362891	-0.0244119	-0.231886	-0.19782
YBR238C	YBR238C	2	696204	-0.765683	0.0152833	0.117106	0.0596271	-0.185969	0.000259293	-0.0836672	-0.0874956	-0.0533801	-0.023915	0.0832701	-0.15291	0.0431987	0.131381	-1.67181	0.092209	0.072522	-0.483515	-0.0484338	0.237072	-0.0709503	-0.00796187	-0.16938	-0.197242
YBR239C	ERT1	2	699148	-0.570055	-0.118102	-0.050757	0.253188	0.329829	-0.211895	0.0746513	0.177609	0.0970325	0.271173	0.0699469	0.30538	0.167939	-0.136882	-0.844913	0.0698567	-0.118037	-0.522644	0.0317948	-0.310095	0.105881	0.11907	0.128602	0.264317
YBR240C	THI2	2	701166	-0.495312	-0.278571	-0.298643	0.139408	0.49511	-0.276438	0.099442	0.122803	-0.0202269	0.361655	0.0181836	0.244549	0.0494541	-0.140794	-0.410148	-0.191174	-0.464213	-0.54167	-0.182672	-0.274456	0.233659	0.0972552	0.192946	0.400032
YBR241C	YBR241C	2	703322	-0.461318	-0.152318	-0.500076	-0.221676	0.134793	-0.178045	-0.0228423	-0.266884	-0.210238	-0.109523	-0.178029	0.0914271	-0.300309	0.489175	-0.631862	-0.250195	-0.194146	-0.539349	-0.429336	-0.129581	-0.199399	-0.448125	-0.0726805	-0.0276734
YBR242W	YBR242W	2	705028	-0.322429	-0.0931297	-0.33681	-0.0399608	0.262907	-0.223483	-0.00898703	-0.120775	-0.103591	0.0506432	0.158227	0.15514	-0.0545706	0.569288	-0.19596	0.00618344	-0.239248	0.239589	-0.115307	0.0522202	0.10958	-0.0804239	0.199038	0.0711045
YBR243C	ALG7	2	706120	-0.246847	-0.283266	-0.189651	-0.204028	-0.369551	-0.282326	-0.197385	-0.169265	-0.151214	-0.110304	-0.0886412	-0.191048	-0.252087	-0.260575	-0.0649647	-0.0566828	-0.0722854	0.0376616	0.0201246	-0.0171794	-0.00287145	0.00628374	-0.249363	-0.2007
YBR244W	GPX2	2	707772	-0.916415	-0.241636	-0.203122	0.200412	0.137766	-0.362637	0.000889588	0.0360925	0.11574	0.113765	-0.0272699	0.125736	0.0444428	-0.242789	-2.13882	0.139844	0.0937956	-0.867673	-0.111325	-0.224515	0.0192866	0.0868992	0.122182	0.0682887
YBR245C	ISW1	2	709844	-0.119706	0.16784	0.188322	0.152787	-0.183286	0.160812	0.0128563	0.0722356	0.0345658	-0.000608588	0.112664	-0.163939	0.126466	0.069499	-0.510003	0.137035	0.157647	0.180674	0.235618	0.401097	0.237335	0.152789	-0.179269	-0.0930056
YBR246W	RRT2	2	712172	-0.139637	-0.0507224	-0.0303123	0.183022	0.420667	-0.0194508	0.205071	0.362892	0.178669	0.446775	0.0683947	0.273235	0.0769163	-0.21502	-0.307639	-0.0373567	-0.0616047	-0.323224	0.105637	-0.175266	0.10828	-0.0101678	0.136047	0.0378467
YBR247C	ENP1	2	713729	-0.0787352	0.01278	-0.0463666	0.0974974	0.316746	-0.0736776	0.0738545	0.17032	0.14536	0.262505	0.0617271	0.260994	0.0260384	0.117355	-0.151247	-0.18698	-0.2329	-0.167814	-0.108264	-0.285092	0.0705868	-0.145455	0.138364	0.0749387
YBR248C	HIS7	2	715636	0.391932	0.256864	0.240823	0.154595	0.252921	0.366994	0.281888	0.267166	0.260644	0.272957	0.253397	0.183466	0.168573	0.246083	0.322783	-0.190765	-0.239192	0.133827	-0.0157635	0.0207931	0.0705932	0.0384445	0.0937018	0.0998443
YBR249C	ARO4	2	717438	-0.447765	-0.230663	-0.301129	0.132591	0.107115	-0.199015	-0.226784	-0.134994	-0.0873129	0.0958506	-0.128634	0.042499	-0.0503312	-0.176037	-0.49594	-0.123257	-0.198879	-0.476939	-0.361223	-0.30942	-0.103133	-0.00674721	0.0183713	0.0422705
YBR250W	SPO23	2	719818	-0.419123	-0.436639	-0.462224	-0.13761	-0.00776468	-0.511036	-0.271111	-0.19508	-0.196801	-0.0770478	-0.260823	-0.18447	-0.202014	-0.397174	-0.529939	-0.37202	-0.506596	-0.440261	-0.455495	-0.67815	-0.0450046	0.0557828	0.0202225	-0.036588
YBR251W	MRPS5	2	721851	-0.719753	-0.309752	-0.339379	0.221548	0.382609	-0.278527	0.0611849	0.160403	0.170481	0.23892	-0.0831922	0.199111	0.100932	-0.284934	-0.733868	-0.0966211	-0.27948	-0.742966	-0.105952	-0.484367	0.0888027	0.0929797	0.0834306	0.0903601
YBR252W	DUT1	2	722832	-0.109039	-0.0569036	-0.109293	0.136108	0.150145	-0.163198	0.00170706	0.14353	0.103603	0.300996	-0.0140423	0.129447	0.0411497	-0.219329	-0.0342187	-0.144419	-0.0834985	-0.211493	-0.0888254	-0.171243	0.143539	0.0566894	0.06621	-0.052338
YBR253W	SRB6	2	723452	-0.125234	0.0111805	0.0449646	0.0294309	-0.114271	0.0279888	-0.10351	-0.102555	-0.0515665	-0.118413	-0.0874823	-0.089383	0.0107199	-0.131636	0.251543	0.048023	0.00275916	0.0516241	0.0809681	0.245123	0.128513	0.0263419	-0.0629486	-0.0905325
YBR254C	TRS20	2	723999	-0.161024	-0.0597271	-0.0664898	0.0565139	0.0587296	0.156802	0.0602124	0.0621926	0.0469417	0.141757	0.0682291	0.0732025	0.0146809	0.064548	-0.110718	-0.0814138	-0.135867	-0.107033	-0.118663	0.0137514	-0.0780358	-0.0835134	0.00376167	-0.0270947
YBR255W	MTC4	2	725498	0.0195148	0.0423493	-0.0285575	0.0411212	-0.278297	0.0475105	-0.130419	-0.151856	-0.108198	-0.232048	0.0601269	-0.0863134	-0.0546298	-0.0655065	0.0250299	-0.0101113	0.188825	-0.0724344	-0.156551	-0.101565	-0.284853	-0.156887	-0.057136	-0.00873525
YBR255C-A	YBR255C-A	2	726846	1.2752	0.716435	0.788693	-0.090032	0.234959	0.674715	0.338828	0.320022	0.303072	0.472123	0.585726	0.507096	0.218345	0.750077	1.43758	0.346542	0.61641	1.15366	0.457004	0.658417	0.388546	0.157223	0.454519	0.491392
YBR256C	RIB5	2	727744	-0.323981	-0.037916	0.0178694	0.2179	0.41683	-0.0235673	0.178669	0.252464	0.177717	0.356561	0.132832	0.318387	0.193572	-0.110014	-0.876454	0.0146205	-0.167284	-0.623061	0.0778436	-0.0894036	0.085633	-0.0373587	0.0792376	0.102077
YBR257W	POP4	2	729304	-0.015567	0.311543	0.243038	0.0643827	0.176175	0.350253	0.163506	0.165502	0.23357	0.13671	0.254046	0.0938735	0.112932	0.418014	-0.052598	-0.0504514	-0.037729	-0.0949084	0.0752538	0.185691	-0.0319774	-0.173016	-0.0239071	0.0138806
YBR258C	SHG1	2	729948	-0.937246	-0.426316	-0.583953	-0.447293	-0.0794788	-0.487462	-0.335324	-0.491914	-0.305011	-0.361314	-0.0311025	-0.0991451	-0.542091	0.383144	-0.96984	-0.57086	-0.74479	-0.881403	-0.646169	-0.0680661	-0.220356	-0.546498	0.165282	-0.0431346
YBR259W	YBR259W	2	731420	-0.850775	-0.290524	-0.491878	-0.176737	0.369098	-0.583244	-0.141439	-0.304442	-0.220952	-0.0364428	-0.073428	0.274195	-0.128209	0.89864	-0.373999	-0.138608	-0.620781	-0.472093	-0.219953	0.139128	0.295587	-0.216526	0.510212	0.298236
YBR260C	RGD1	2	733639	0.537381	0.144098	0.114977	-0.0928335	-0.48035	0.23236	-0.335004	-0.430312	-0.297861	-0.305189	-0.0293507	-0.4452	-0.0655139	-0.0391444	1.00121	0.109691	0.356198	0.658667	0.0996481	0.357548	-0.24215	-0.0722444	-0.273181	-0.339401
YBR261C	TAE1	2	735181	0.59758	0.255487	0.269927	0.127156	0.25826	0.306165	0.197377	0.187595	0.21229	0.229281	0.200559	0.0636664	0.13629	0.0668935	0.597746	-0.149493	-0.245553	-0.0415491	-0.097368	-0.00542577	-0.233045	-0.268531	-0.30375	-0.383162
YBR262C	MIC12	2	735880	-0.579826	-0.502347	-0.559642	-0.00399875	0.429678	-0.458438	-0.0220349	-0.0735401	-0.0299782	0.254611	-0.199187	0.155321	-0.056886	-0.0352866	-0.522202	-0.277566	-0.429725	-0.619005	-0.274539	-0.499675	-0.050024	-0.110413	0.151845	-0.0822014
YBR263W	SHM1	2	737000	0.218876	0.283483	0.308237	0.163035	0.0526907	0.316558	0.0308797	0.135367	0.117171	-0.00688401	0.184684	0.0657874	0.107899	0.168462	0.066625	-0.171138	-0.368324	-0.14525	0.0291061	0.207348	-0.111539	-0.067973	-0.17235	-0.0653844
YBR264C	YPT10	2	738069	0.155459	0.221685	0.214182	0.0782839	-0.0584253	0.273302	0.0491723	-0.0346467	0.0780934	-0.0503301	0.210588	-0.0172032	0.103474	0.158956	0.14992	0.0570564	-0.0288981	-0.0400815	0.124337	0.291247	-0.0277417	0.0622189	-0.0843104	-0.016648
YBR265W	TSC10	2	739063	0.0954299	-0.0954759	-0.12894	0.0991502	0.0499125	-0.126207	-0.0175217	-0.0455884	0.00474438	0.0688397	-0.120269	0.0228032	-0.0300325	-0.259499	0.177533	-0.113775	0.0414415	-0.245168	-0.196091	-0.473268	-0.331487	-0.209449	-0.093267	-0.123808
YBR266C	SLM6	2	740162	-0.18495	-0.238227	-0.157606	0.0874612	0.60392	-0.0795924	0.253635	0.282517	0.192264	0.572722	0.073449	0.457917	0.184722	0.306486	-0.236331	-0.0705647	-0.342082	-0.0907831	-0.0886682	0.142977	0.137335	-0.0785473	0.17957	0.0957514
YBR267W	REI1	2	740431	0.457829	0.145048	0.0943147	0.0405512	0.0330873	0.212905	0.0241847	0.0725721	0.063451	0.0348329	0.00686038	-0.0603642	-0.0381202	-0.0164476	0.725321	-0.242416	-0.387579	0.392822	-0.11175	0.136448	0.0732931	0.00998951	-0.0103028	-0.0385271
YBR268W	MRPL37	2	741457	0.259484	0.174957	0.17892	0.0203451	-0.19502	0.246445	-0.155096	-0.0506762	-0.0619533	-0.0191143	-0.0912923	-0.127629	-0.138632	-0.0921396	0.584357	0.0129121	0.240761	0.389495	-0.079938	0.027586	-0.246099	-0.185924	-0.28373	-0.223196
YBR269C	SDH8	2	742368	-0.495301	-0.0945018	-0.0636905	0.108693	0.167606	-0.101055	0.0922342	0.0710178	-0.0185052	0.162942	-0.0109163	0.163958	-0.00492985	-0.00413083	-0.729381	-0.141847	-0.377388	-0.512337	-0.145436	-0.0284573	0.0543569	-0.0601524	0.0947822	0.0352167
YBR270C	BIT2	2	743579	0.284185	0.594928	0.65498	0.229931	0.0166302	-0.104777	0.540376	0.535441	0.555393	0.0131825	-0.28129	0.0727528	0.570137	0.498071	0.417598	0.414435	0.0428079	0.0727494	-0.636781	0.524077	0.343766	0.291005	0.411391	0.33364
YBR271W	EFM2	2	745481	-0.340934	-0.0637029	-0.0420208	0.211234	0.0139284	-0.0791871	-0.0693382	-0.0154263	-0.0170935	0.045609	-0.0461487	0.00922377	0.0641342	-0.244252	-0.634054	0.0722683	0.0385727	0.0797199	0.104038	0.20011	0.249085	0.176127	0.0246557	0.15837
YBR272C	HSM3	2	747082	-0.6029	-0.352377	-0.449144	-0.127921	0.206648	-0.416554	-0.0468116	-0.154048	-0.14001	0.131103	-0.0303218	-0.0995795	-0.0907821	0.0158504	-0.527577	-0.307415	-0.710248	-0.63466	-0.34228	-0.114546	0.0677303	-0.189826	0.228116	0.266561
YBR273C	UBX7	2	748716	-0.343559	-0.13301	-0.210851	0.175437	0.363523	-0.122767	0.00791361	0.0721699	0.108263	0.176848	0.0204175	0.225144	0.0901867	-0.10029	-0.123352	0.0172439	-0.0878717	-0.18995	-0.00236667	-0.370283	0.117582	0.0694042	0.0389626	0.0649448
YBR274W	CHK1	2	750385	-0.463252	-0.0569848	-0.0257619	0.216527	0.0906809	-0.054615	-0.0848847	0.0402999	0.0595429	0.0159506	0.0159575	0.0389523	0.132356	-0.159411	-1.25588	0.174337	0.110163	-0.595411	-0.0769326	-0.0163635	0.0251542	0.139466	0.0168445	0.0156088
YBR275C	RIF1	2	754231	-0.710944	-0.168132	-0.153233	0.224389	0.403075	-0.130876	0.137941	0.141701	0.192056	0.326521	0.0391624	0.117715	0.0763547	-0.296889	-1.06737	-0.00499792	-0.293012	-0.608812	-0.0239592	-0.093216	0.338805	0.190883	0.270087	0.218554
YBR276C	PPS1	2	758831	-0.438252	-0.141007	-0.167156	0.236517	0.700316	-0.133095	0.284114	0.440473	0.366507	0.49484	0.204123	0.509855	0.145139	0.363497	-0.50524	-0.239883	-0.759189	-0.598586	-0.136441	-0.143917	0.283132	0.0525883	0.379419	0.364508
YBR277C	YBR277C	2	760415	-0.213261	-0.302788	-0.276228	-0.0390763	0.12572	-0.276571	-0.190588	-0.0678543	-0.118788	0.0807546	-0.0973348	0.0400587	-0.00476987	-0.0789115	-0.236346	-0.135686	-0.324652	-0.320953	-0.181412	-0.281387	0.0681483	0.0119868	0.0160668	0.111305
YBR278W	DPB3	2	760596	-0.300921	-0.15114	-0.391014	0.184163	0.429205	-0.180364	0.0976664	0.0364882	0.109484	0.250943	0.131488	0.287713	-0.0150496	0.56036	0.296926	-0.130837	-0.389939	-0.121011	-0.107606	0.22569	0.344301	0.0328681	0.649039	0.570966
YBR279W	PAF1	2	761925	-0.612613	-0.200217	-0.186195	-0.119663	0.315517	-0.216927	0.0512187	0.0753125	0.0970957	0.240072	0.0137466	0.129908	-0.0132366	0.0578625	-0.842911	-0.230453	-0.497677	-1.03681	-0.198333	-0.398933	-0.0568848	-0.12965	-0.0122255	0.00265361
YBR280C	SAF1	2	763740	0.22572	0.0722397	0.0746659	0.0165151	0.00329517	0.081489	0.0116955	0.0847183	0.0790208	0.102382	-0.0283377	0.049437	0.0232757	-0.0196732	0.129035	-0.0850686	-0.225892	-0.0624708	-0.117398	0.0215404	0.0308458	-0.0378979	-0.148504	-0.0425386
YBR281C	DUG2	2	766288	-0.512286	-0.317993	-0.323033	0.182068	0.50969	-0.316308	0.0943871	0.248132	0.146728	0.327647	-0.0884578	0.205722	0.0608646	-0.205861	-0.997499	-0.20749	-0.39283	-0.985078	-0.318878	-0.873651	-0.175174	-0.0396825	0.0310187	0.0239523
YBR282W	MRPL27	2	768460	-0.486234	-0.0270292	-0.201482	-0.0972329	0.362302	-0.0610208	0.207052	0.0538985	0.132352	0.134204	0.32421	0.09883	-0.117724	0.562644	-0.614809	-0.290731	-0.621382	-0.393486	-0.335665	0.350655	0.208189	-0.177211	0.217728	0.208887
YBR283C	SSH1	2	769679	-0.905527	-0.679994	-0.922039	-0.640519	-0.0151253	-0.671175	-0.486636	-0.496103	-0.522088	-0.240404	-0.598857	-0.352244	-0.839917	0.0667463	-0.767965	-1.17397	-1.45113	-0.536017	-1.07887	-0.450353	0.0300607	-0.00317556	0.424585	0.488455
YBR284W	YBR284W	2	772435	-0.463715	-0.193998	-0.261775	0.167631	0.504217	-0.20048	0.174303	0.2744	0.191421	0.387614	0.00360948	0.193507	0.0281977	0.0629673	-0.524733	-0.299714	-0.531015	-0.418878	-0.188808	-0.36201	0.273981	0.0218681	0.334715	0.389628
YBR285W	YBR285W	2	774139	0.259712	0.124586	0.0904315	0.00793239	0.016979	0.197071	-0.0147552	0.0244561	-0.0177791	-0.0334476	0.0110252	-0.0942016	-0.0397031	0.212384	-0.16731	-0.069192	-0.00216239	0.167763	-0.150198	-0.0921455	-0.111914	-0.115416	-0.000354908	-0.000446264
YBR286W	APE3	2	775506	0.33161	0.0191147	0.0155285	0.0838866	-0.206465	0.0709315	-0.0371311	-0.0594732	-0.0305689	-0.0708409	-0.165205	0.00655794	-0.0352785	-0.102604	0.0483114	-0.0547043	0.0351938	-0.108856	-0.1614	-0.300783	-0.290037	-0.325819	-0.242547	-0.206991
YBR287W	YBR287W	2	777212	-0.437039	-0.240581	-0.358326	-0.0420607	0.343292	-0.339252	-0.0300956	-0.0120081	-0.00107695	0.0751065	-0.00305421	0.0986738	-0.0946708	0.282094	-0.345117	-0.236758	-0.367362	-0.458279	-0.215768	-0.129376	0.119054	-0.186768	0.402736	0.343925
YBR288C	APM3	2	778737	-0.109429	-0.127804	-0.13073	0.0889972	0.2611	-0.053612	0.0309585	0.0778719	-0.010322	0.207557	-0.0731207	0.0106172	0.0201567	-0.0302723	-0.262127	-0.0618284	-0.167411	-0.273225	-0.383245	-0.271459	-0.0409482	-0.144272	-0.0995218	-0.119024
YBR289W	SNF5	2	781025	-0.110201	-0.145101	-0.136026	-0.0910163	0.065819	-0.301976	0.0128147	0.0789964	0.0472856	0.11865	-0.128463	0.103103	0.0269549	-0.474402	-0.22079	-0.0789976	-0.203624	-0.510717	-0.189657	-0.487378	-0.155127	-0.0535627	-0.102051	-0.0693396
YBR290W	BSD2	2	783073	-0.493537	-0.0458444	-0.00782248	0.0906654	-0.104122	-0.0396516	-0.139663	-0.0718682	-0.0416575	-0.0448388	-0.0777899	-0.133625	0.0685301	-0.0940343	-0.778848	0.221898	0.180422	-0.429962	-0.0427034	-0.115441	0.0706244	0.151578	-0.00823084	0.0209098
YBR291C	CTP1	2	784122	-0.0619516	0.00823661	0.000994696	0.159198	-0.0714588	0.0672199	-0.114582	-0.0176591	0.0286807	0.00971498	0.0138576	0.0486685	0.00606405	0.00942201	-0.417433	0.143815	0.0659067	-0.0387714	-0.0598706	-0.167695	-0.0694144	-0.110189	-0.0197402	-0.0255053
YBR292C	YBR292C	2	784887	0.263575	0.172864	-0.0298359	0.00555572	0.167895	0.279861	0.0403164	-0.0281811	-0.0669721	0.0535649	0.299332	-0.0257406	-0.0490318	0.719785	0.633412	0.0155413	-0.0696157	0.859333	0.072576	0.55707	0.197187	-0.0929448	0.211531	0.250098
YBR293W	VBA2	2	787718	-0.657117	-0.228819	-0.401208	0.0177583	0.35463	-0.353866	-0.0459778	-0.155365	-0.110499	-0.0104487	-0.0730713	-0.164279	-0.0842701	0.566946	-0.669933	-0.0984785	-0.408807	-0.458146	-0.271697	0.0808991	-0.0231273	-0.141918	0.0396594	-0.00256034
YBR294W	SUL1	2	790524	-0.0287442	-0.0280312	-0.0563355	0.12169	0.112833	0.00167173	0.0284396	-0.0568388	0.0445784	-0.00285911	-0.0149663	0.0991625	-0.00731763	0.490634	-0.43958	-0.0542314	-0.248923	-0.137678	-0.198484	0.0406778	-0.0161076	-0.0792088	0.0789741	0.111118
YBR295W	PCA1	2	794674	-0.139749	-0.0967816	-0.229075	-0.0151554	-0.000243667	-0.101843	-0.0697204	-0.20074	-0.0689837	0.00125648	0.151533	-0.08415	-0.0937096	0.359855	-0.703365	-0.0312582	-0.0866132	-0.307045	-0.356482	0.0437525	-0.0171984	-0.0574464	0.230971	0.24149
YBR296C	PHO89	2	797660	0.222691	0.057534	0.077219	0.113008	-0.1301	0.0956402	-0.0602642	-0.133845	-0.0391841	-0.209191	-0.0293298	-0.132274	0.0285873	0.0868345	0.384723	0.0946035	0.10487	0.351813	0.0135825	0.177145	0.0699071	-0.0072829	-0.102179	-0.0779471
YBR297W	MAL33	2	801226	-1.14534	-0.991762	-0.96338	-0.679727	-0.51441	-1.02819	-0.0136602	0.0753902	-0.073641	-0.467144	-0.886065	-0.646773	-0.795087	-0.974771	-1.16919	-2.51412	-2.43711	-1.83475	-0.454829	-0.602112	-0.851954	-1.33804	-1.18074	-1.17077
YBR298C	MAL31	2	803553	-0.316609	-0.413958	-0.64667	-0.400757	-0.103486	-0.425836	-0.249195	-0.507003	-0.352032	-0.320168	-0.385737	-0.375034	-0.653841	0.628321	-0.128794	-0.815917	-0.866523	-0.405388	-0.855745	-0.128092	-0.0328178	-0.282317	0.17584	0.122928
YBR299W	MAL32	2	806228	0.114147	-0.227939	-0.231863	-0.103208	-0.4251	-0.227999	-0.374364	-0.397609	-0.356682	-0.41466	-0.353723	-0.436783	-0.268621	-0.266661	0.261127	0.0463449	0.0746977	0.359315	-0.455033	-0.307473	0.0223903	0.235416	0.0663166	0.0993646
YBR300C	YBR300C	2	808848	-0.448007	-0.517081	-0.486106	0.024068	0.337778	-0.536443	-0.0471833	-0.0257616	-0.0681828	0.226171	-0.291233	0.190494	-0.238877	-0.264868	0.0654245	-0.260836	-0.470578	-0.214356	-0.438721	-0.564345	0.369389	0.266525	0.555783	0.569577
YBR301W	PAU24	2	809238	-0.823665	-0.530256	-0.548543	-0.830084	-0.45238	-0.949687	-0.408202	-0.385408	-0.348138	-0.0793536	-0.317888	-0.234198	-0.343963	-0.123848	-0.569773	-0.0439422	-0.100443	0.0338169	-0.207784	-0.196441	0.188527	0.0246913	0.42736	0.348492
YBR302C	COS2	2	810909	0.641066	0.311757	0.25272	-0.00393778	0.0838019	0.331965	0.23737	0.150671	0.175971	0.0699931	0.195055	0.0129142	-0.0862043	0.369693	0.817314	-0.328129	-0.398892	0.467473	-0.108674	0.244129	0.27897	0.124167	0.271709	0.341923
YCL076W	YCL076W	3	1763	0.537061	0.531709	0.471598	0.642477	0.537533	0.66779	0.436498	0.299272	0.542643	0.334442	0.300774	0.230531	0.289425	1.18478	0.0445331	-0.271827	-0.327569	0.223821	0.666594	1.54193	0.335433	-0.483792	0.0687876	-0.0423834
YCL073C	GEX1	3	7402	1.08804	0.742933	0.59639	0.707566	0.661308	0.64513	0.674659	0.719749	0.776979	0.562585	0.670509	0.577734	0.624131	0.642158	0.742497	-0.139844	-0.10721	0.0554349	0.459921	0.531104	0.104563	-0.252133	0.0871973	-0.0368062
YCL069W	VBA3	3	10394	0.456701	0.583569	0.422601	0.636893	1.22965	0.618515	0.771054	0.941858	0.876465	0.911618	0.786338	0.911753	0.544617	0.932534	0.244164	-0.398272	-0.525376	-0.226377	0.342185	0.838558	0.441563	-0.392139	0.241573	0.0400733
YCL068C	YCL068C	3	11894	0.524188	0.471178	0.385682	0.187923	0.272159	0.546555	0.2004	0.349794	0.423801	-0.00822683	0.281175	0.0608585	0.154595	0.213411	-0.483979	-0.0422279	0.0724341	0.220464	-0.0121409	0.189548	0.204814	-0.0725	0.173896	0.10832
YCL067C	HMLALPHA2	3	12702	0.179513	0.394779	0.241561	0.285618	0.419294	0.434859	0.128031	0.232201	0.259292	0.0585858	0.177954	0.133239	0.0221127	0.108157	-0.701868	-0.19691	-0.112991	-0.0157309	-0.197642	0.0446714	0.293964	0.0456692	0.415602	0.389478
YCL066W	HMLALPHA1	3	13545	-0.234404	0.230953	-0.10963	-0.108694	0.389314	0.312877	-0.0680176	-0.167609	0.0935549	-0.108017	0.52536	0.126444	-0.325176	0.823399	0.0100328	-0.369803	-0.459967	0.212828	-0.352195	0.804403	0.520735	-0.311033	0.618821	0.671238
YCL065W	YCL065W	3	13935	0.175224	0.573993	0.472865	0.569045	1.07721	0.532251	0.538994	0.736768	0.860826	0.69315	0.565732	0.612199	0.4195	0.277208	-1.03364	0.257743	0.19502	-0.271918	0.0388141	0.347406	0.465608	0.160319	0.622403	0.598548
YCL064C	CHA1	3	16339	0.514824	1.03512	0.904122	0.479836	-0.208244	1.18769	0.318543	0.0312309	0.518529	-0.194778	0.466992	-0.22442	0.0610313	1.57883	0.893476	0.489926	0.839196	1.36928	-0.18838	1.523	-0.205241	-0.521849	0.0928541	-0.140817
YCL063W	VAC17	3	17925	0.787264	0.661894	0.662386	-0.0597345	-0.435893	0.893586	-0.0923776	0.0163356	0.236349	-0.40335	0.316657	-0.424239	0.0765294	0.353514	0.178597	0.486252	0.851162	0.830393	0.166052	1.01147	0.128478	-0.119584	-0.0283719	0.0155072
YCL061C	MRC1	3	20461	-0.0650871	0.27766	0.139206	0.0952831	-0.072888	0.393369	-0.0166411	0.0729558	0.218347	-0.275954	0.00717	-0.0664185	-0.097786	0.255539	-0.434774	-0.0217111	0.214363	0.385691	-0.254964	0.402109	-0.0104374	-0.416937	0.0947209	0.124498
YCL059C	KRR1	3	22904	-0.0543225	0.158725	0.0417943	0.0630698	0.241349	0.180416	-0.0841649	0.154349	0.279433	-0.0651456	-0.00760712	0.000778724	-0.071381	-0.0400087	-0.723984	0.0215467	0.0875342	-0.0678594	-0.290515	0.0820347	0.138096	-0.153038	0.114958	0.0488008
YCL058C	FYV5	3	23752	-0.548367	0.073193	-0.269348	-0.0729325	0.530147	-0.0344299	-0.105696	0.123647	0.281781	-0.0405798	0.299159	0.191805	-0.12864	0.496857	-1.15063	-0.185692	-0.340336	-0.539788	-0.421923	0.242931	0.146954	-0.260606	0.405943	0.443752
YCL057C-A	MIC10	3	24178	0.472304	0.476412	0.258927	0.0928118	0.711863	0.553653	0.3756	0.594478	0.651126	0.263925	0.343591	0.395629	-0.00371842	0.84734	-0.0434723	-0.286691	-0.414744	0.548008	-0.264717	0.361597	0.487567	-0.178375	0.477724	0.430163
YCL057W	PRD1	3	25837	0.0704985	0.134639	0.0323389	0.0504349	0.608039	0.203094	0.0949586	0.411077	0.496784	0.21971	0.10489	0.331595	-0.10529	0.145741	-0.305821	-0.232744	-0.0399809	0.317964	-0.43571	-0.0809787	0.106363	-0.409518	0.231676	0.199498
YCL056C	PEX34	3	27142	-0.542469	-0.144129	-0.459597	-0.209433	-0.289281	-0.0840123	-0.596608	-0.533152	-0.342014	-0.715956	-0.108422	-0.49318	-0.264055	0.235248	-1.32161	0.189175	0.175262	0.322148	-0.371361	0.290937	-0.044268	-0.351973	0.179022	0.217676
YCL055W	KAR4	3	28432	-0.450924	0.185718	-0.23687	-0.122224	0.30226	0.0855121	-0.178257	-0.113253	0.166444	-0.33272	0.262727	-0.0516871	-0.285584	0.47963	-0.73035	-0.143962	-0.158301	-0.214099	-0.389251	0.294113	0.0492983	-0.431281	0.301944	0.283963
YCL054W	SPB1	3	32711	0.468026	0.261487	0.182344	-0.0531033	-0.00288489	0.294304	-0.0491457	0.136147	0.229976	-0.128932	-0.0170403	-0.0957581	-0.153192	-0.0807717	0.156403	-0.0362278	0.230937	0.286469	-0.33587	-0.0100121	-0.0321357	-0.319251	0.0460523	-0.0565943
YCL052C	PBN1	3	34768	-1.75011	-1.3995	-1.74314	-0.919974	-0.0825079	-1.5881	0.0349856	0.386953	0.411742	0.241603	0.023876	0.417962	0.0964954	-0.215019	-1.53494	0.0682419	-0.207415	-0.535253	-0.180396	-0.362653	0.555074	0.284866	0.884269	0.85464
YCL051W	LRE1	3	36740	0.346941	0.235569	0.131581	0.0805756	0.287046	0.308233	-0.0689841	0.203905	0.372512	-0.00644864	-0.000167193	0.065472	-0.0836842	-0.023826	-0.08685	-0.215451	-0.250275	0.164615	-0.353745	-0.082968	-0.00220871	-0.238667	0.154065	0.200501
YCL050C	APA1	3	38318	-0.191533	0.142619	0.000134494	0.189127	0.467159	0.197297	0.0610007	0.2922	0.420706	0.110048	0.0277492	0.0645562	0.121271	-0.1836	-0.86389	0.139465	0.0983977	-0.079282	-0.183189	-0.00452604	0.283532	0.0205764	0.24641	0.267643
YCL049C	YCL049C	3	40255	0.232345	0.259161	0.0820749	0.161291	0.676947	0.317982	0.0370535	0.287988	0.421714	0.300828	0.187982	0.34975	-0.00220599	0.0342048	-0.403654	-0.151776	-0.225825	-0.0437031	-0.312651	0.0342419	0.198197	-0.1439	0.355088	0.224047
YCL048W	SPS22	3	42860	-0.324802	0.104196	-0.139146	0.117974	0.508637	0.100109	0.102764	0.39158	0.443812	0.102955	0.00149924	0.0751582	0.00488104	-0.124524	-0.573197	-0.146045	-0.25564	-0.167057	-0.140024	0.197635	0.429799	-0.0534509	0.300815	0.243562
YCL047C	POF1	3	44049	0.0601437	0.151704	0.0621163	0.0711315	0.248581	0.19996	-0.052987	0.185386	0.276334	-0.0606507	-0.0803018	-0.00823657	0.0218144	-0.16581	-0.398487	0.11403	0.187648	-0.0394859	-0.127082	0.104513	0.179618	0.0491427	0.100701	0.0365836
YCL045C	EMC1	3	45764	-0.655161	0.0253857	-0.125165	0.262937	0.36473	0.0566466	-0.081064	0.211899	0.353979	0.0405491	-0.169004	0.185964	-0.015728	0.544092	-0.835887	-0.0377969	-0.00441479	-0.214722	-0.255185	0.439168	0.390823	-0.205608	0.257513	0.236982
YCL046W	YCL046W	3	46801	-0.616635	0.196033	0.120735	0.204825	0.538889	0.192292	0.110461	0.359234	0.513903	0.0895713	0.130282	0.283999	0.0756926	0.0376373	-1.32543	0.0830675	0.110138	-0.277764	-0.0613137	0.0844856	0.458393	-0.0199103	0.412856	0.325803
YCL044C	MGR1	3	47737	0.251987	0.128498	0.0107346	0.0343233	-0.0631496	0.145687	-0.161235	-0.0757854	0.180669	-0.247736	-0.035483	-0.0641202	-0.117324	-0.159269	-0.163536	0.0684937	0.345971	0.22733	-0.241045	0.0887142	-0.0646568	-0.204141	-0.0292904	-0.0394899
YCL043C	PDI1	3	49437	-0.0219102	0.155638	-0.0873528	-0.100424	0.409317	0.17928	-0.0554316	0.183622	0.368231	-0.103441	0.093546	0.0878536	-0.182742	0.0953566	-0.243375	0.297434	0.534845	0.111602	-0.516494	-0.378451	-0.0935675	-0.404607	0.121058	0.227319
YCL041C	YCL041C	3	50380	-0.545396	0.175844	0.0278504	0.528917	1.03662	0.105742	0.245209	0.637094	0.693371	0.521206	0.320268	0.76522	0.232541	-0.125156	-0.593178	0.0801012	-0.0471824	-0.0344707	-0.0435352	0.0866024	0.588836	0.0803412	0.657323	0.61276
YCL042W	YCL042W	3	50763	-0.411447	0.0503983	-0.122529	0.25578	0.651172	0.0738774	0.0802092	0.31298	0.446021	0.080166	0.0262461	0.343828	-0.0924852	-0.164862	-0.666037	0.0203118	0.0432979	-0.0127173	-0.39221	-0.0623732	0.392573	-0.0923008	0.367821	0.345357
YCL040W	GLK1	3	51589	0.146162	0.129472	0.0169065	0.124433	0.204874	0.197931	-0.137964	0.178702	0.27165	0.00364762	-0.0300702	0.141195	-0.0839845	-0.127307	0.0200068	-0.00410354	0.24646	0.288122	-0.308675	0.112787	0.0693075	-0.247887	0.0987516	0.0392077
YCL039W	GID7	3	53763	-0.277286	0.163583	0.154185	0.133119	0.208259	0.107574	-0.16148	0.106311	0.225503	-0.0956242	0.0238615	0.0270502	0.0582295	-0.174081	-1.24325	0.15661	0.0876012	-0.214092	-0.316528	-0.000635897	0.0778305	-0.154824	0.123877	0.161873
YCL038C	ATG22	3	55734	-0.476642	-0.00902917	-0.0421151	0.392333	0.7292	0.399804	0.301554	0.619176	0.576287	0.453703	0.288291	0.418079	0.161006	0.0255764	-0.902294	0.0714822	0.0924753	0.0330639	-0.0462508	0.299714	0.534395	0.0407599	0.529043	0.475972
YCL037C	SRO9	3	58026	-0.416235	-0.0513674	-0.379009	0.000118285	0.484062	-0.089286	-0.213547	-0.0870491	0.173557	-0.0646052	-0.091525	0.173515	-0.354592	0.389465	-0.455514	-0.137571	-0.0498495	-0.00268058	0.339679	0.901452	0.701177	-0.260181	0.403233	0.35257
YCL036W	GFD2	3	59876	0.2681	0.231602	0.146653	0.0877447	0.402788	0.311439	0.00353007	0.197631	0.333033	0.0330318	0.0954323	0.123825	-0.093109	-0.0658556	0.0513421	-0.0385411	-0.0248406	0.274607	-0.287535	-0.00740871	0.146645	-0.209128	0.199205	0.152247
YCL035C	GRX1	3	61007	-0.294444	0.146799	-0.0276287	0.137699	0.773777	0.205519	0.21647	0.378564	0.558795	0.274873	0.286253	0.378674	-0.0308358	0.131634	-0.566769	-0.277113	-0.544698	-0.202474	-0.376559	0.0623319	0.42517	-0.210334	0.652122	0.594017
YCL034W	LSB5	3	62190	0.0055375	0.0754538	-0.175572	-0.00988061	0.612144	0.493656	-0.00579044	0.087052	0.207244	-0.148232	0.0128482	0.130696	-0.275905	0.603565	0.162516	-0.466971	-0.421065	0.214541	-0.588237	0.373619	0.144801	-0.405351	0.318263	0.128843
YCL033C	MXR2	3	63029	-0.267403	0.0656065	-0.0718658	0.22044	0.773057	-0.005025	0.0439248	0.466477	0.594619	0.32674	0.0162219	0.387289	0.0287485	-0.289609	-0.592653	-0.0654104	-0.0801846	-0.431908	-0.432523	-0.388156	0.237074	-0.14451	0.331475	0.27982
YCL032W	STE50	3	63961	0.246566	0.325483	0.218268	-0.0568048	-0.258115	0.414459	-0.25887	-0.132065	0.0483574	-0.389911	-0.0323789	-0.276026	-0.10018	0.0170649	-0.178528	0.194706	0.406558	0.452266	-0.240844	0.368981	-0.204359	-0.27691	-0.0982408	-0.149826
YCL031C	RRP7	3	65121	-0.292197	0.138795	0.00485714	0.235047	0.364647	0.14476	0.0572988	0.284829	0.408012	0.099662	0.0708085	0.176166	0.0942795	-0.0963967	-0.912667	0.0940854	0.0535321	-0.23401	-0.0666861	-0.0498044	0.204982	-0.0529547	0.289442	0.252147
YCL030C	HIS4	3	67133	0.167792	0.265804	0.0102822	0.0125383	0.425195	0.355385	0.0279198	0.255526	0.354175	0.0703518	0.200986	0.123333	-0.101335	0.26461	-0.0338381	-0.077498	0.111975	-0.0270334	-0.349617	0.159387	0.0485225	-0.301246	0.210083	0.153106
YCL029C	BIK1	3	69260	-0.0577465	0.273835	0.233352	0.231375	0.231167	0.315465	-0.0585083	0.164673	0.308779	-0.00657336	0.147284	0.069995	0.126991	0.019778	-0.746517	0.246479	0.305841	0.124207	-0.0692572	0.342096	0.153542	0.0726687	0.214956	0.141483
YCL028W	RNQ1	3	70758	0.035441	0.397709	0.207929	0.632493	1.20984	0.360129	0.613672	0.849125	0.955571	0.777155	0.438477	0.911964	0.417783	0.710153	-0.177203	-0.246758	-0.189346	-0.0242185	0.0912203	0.130593	0.810289	0.327652	0.967708	0.998572
YCL027W	FUS1	3	72572	0.197816	0.52925	0.442503	0.497616	0.455784	0.580162	0.189257	0.443766	0.607327	0.337153	0.430687	0.382687	0.373766	0.186744	-0.0134893	0.0923543	0.194157	0.33321	0.276711	0.651504	0.543884	0.23908	0.312213	0.319922
YCL026C-B	HBN1	3	73695	-0.52631	0.00386582	-0.277236	0.0493811	0.251766	0.0837861	-0.0732519	-0.244191	0.0550613	-0.0792842	-0.277253	-0.185039	-0.414047	0.570534	-0.526207	-0.284911	-0.353531	-0.270606	-0.750824	0.301962	-0.376156	-0.650642	0.212194	-0.0874098
YCL026C-A	FRM2	3	74994	-0.564904	-0.412335	-0.48141	-0.0785959	0.398432	-0.120754	-0.383109	-0.0463167	-0.016369	0.0181413	-0.245662	0.10295	-0.142833	-0.364076	-0.711026	-0.303963	-0.101408	-0.400277	-0.481364	-0.427335	-0.0150199	-0.347762	-0.0185595	-0.131805
YCL025C	AGP1	3	76968	-0.71552	-0.20858	-0.377689	0.308939	0.615079	-0.256308	-0.157127	0.135521	0.317842	0.180857	-0.231716	0.131266	-0.154549	-0.187426	-0.808069	-0.188063	-0.222568	-0.145089	-0.51263	-0.0451337	0.335681	-0.135215	0.29425	0.304864
YCL023C	YCL023C	3	79122	-0.0464051	-0.122439	-0.204583	-0.334378	-0.599615	-0.111184	-0.717084	-0.502061	-0.356354	-0.675023	-0.397218	-0.595847	-0.279612	-0.464304	0.12175	-0.000967333	0.345253	0.155135	-0.331244	0.136107	-0.297625	-0.460324	-0.369785	-0.378996
YCL024W	KCC4	3	80718	-0.319506	0.182094	0.0542582	0.356316	0.712623	0.190645	0.149359	0.470468	0.573014	0.278744	0.179097	0.411588	0.18095	0.218359	-0.885915	-0.033293	-0.0889038	-0.389609	-0.0882217	0.13151	0.478167	0.0262171	0.403572	0.360886
YCL022C	YCL022C	3	81827	-0.632567	-0.185245	-0.257585	-0.108445	-0.224326	-0.206388	-0.395238	-0.19646	-0.049601	-0.412701	-0.280119	-0.269678	-0.042665	-0.364932	-0.896056	-0.00734359	0.244921	-0.0965291	-0.203741	0.180139	-0.0512274	-0.238632	-0.0506576	-0.0396902
YCL021W-A	YCL021W-A	3	83808	-0.243082	0.103748	-0.22122	-0.204317	-0.23253	-0.0553233	-0.359625	-0.473913	-0.101451	-0.550943	0.226587	-0.0936018	-0.272506	0.561	0.163696	-0.0573945	0.0450538	0.259869	-0.101686	0.43137	0.263985	-0.20613	0.337924	0.39839
YCL018W	LEU2	3	91871	0.0753473	-0.0486895	-0.104078	0.0947696	0.355929	0.0898849	-0.109871	0.151595	0.276422	0.0119539	-0.163698	-0.00570468	-0.055057	-0.232212	0.0149617	-0.102927	0.071744	0.0499983	-0.311711	-0.22277	0.0964112	-0.157905	0.129863	0.102424
YCL017C	NFS1	3	93523	-0.825205	-0.230806	-0.495179	0.0652183	0.911056	-0.423345	-0.0867992	0.20923	0.313539	0.0798442	-0.103497	0.350324	-0.0790367	-0.0314848	-1.24789	-0.185153	-0.289176	-0.695144	-0.373108	-0.359406	0.200196	-0.134069	0.428166	0.296417
YCL016C	DCC1	3	95192	0.0268548	0.129566	0.0362544	0.101519	0.137201	0.155414	-0.184568	0.117034	0.227293	-0.0277916	-0.0431481	-0.00320209	-0.000947558	-0.0646561	0.069561	0.071583	0.293624	0.314827	-0.0855025	0.193998	0.169547	-0.0266565	0.00735128	-7.97536e-05
YCL014W	BUD3	3	98736	-0.413836	-0.11337	-0.241318	0.116006	0.280193	-0.155804	-0.0296297	0.0584754	0.20121	-0.022852	-0.119522	0.161902	-0.113788	-0.124764	-1.14959	-0.0613566	0.0275312	-0.117166	-0.190112	-0.246502	0.338717	-0.0628154	0.324977	0.178882
YCL011C	GBP2	3	102716	-0.00963203	0.0675236	-0.0401604	0.131126	0.201352	0.0354624	-0.145914	0.0933263	0.238856	-0.177989	-0.0505878	0.021377	-0.093011	-0.216853	-0.738908	0.0246881	0.167545	-0.206837	-0.348118	-0.169124	-0.0440467	-0.125488	0.136276	0.0734165
YCL010C	SGF29	3	103960	-1.56777	-1.16717	-1.35218	-1.07094	-0.525048	-0.99394	-1.14492	-0.953804	-0.820276	-1.05467	-1.1627	-0.898878	-1.27428	-1.30203	-1.30537	-0.229973	-0.0766453	0.23787	-1.35496	-1.15028	-0.180836	-0.399307	-0.0183761	-0.117217
YCL009C	ILV6	3	105083	0.176745	0.0630753	-0.0446429	0.0358516	0.401597	0.0698958	-0.0273003	0.245853	0.400883	0.16019	-0.0230072	0.163271	0.324938	0.229792	0.636888	-0.167571	-0.115578	0.145698	-0.357826	-0.103161	0.177816	-0.266442	0.174659	0.108286
YCL008C	STP22	3	106274	1.30319	0.515719	0.434131	-0.342968	-0.542079	0.750019	-0.411668	-0.301469	-0.0244954	-0.671793	0.0296753	-0.370395	-0.266338	0.0947534	1.5013	0.159118	0.439725	1.23957	-0.296836	0.631143	-0.438357	-0.550247	-0.335764	-0.342587
YCL007C	YCL007C	3	107170	-0.402064	-0.0220647	-0.143489	0.193566	0.862505	-0.0343587	0.20816	0.600777	0.53496	0.445052	0.0836065	0.453106	0.0370511	-0.20491	-1.04301	-0.208115	-0.256158	-0.219045	-0.283288	-0.363808	0.442192	-0.0340666	0.351596	0.262443
YCL005W	LDB16	3	108406	-0.429321	-0.098823	-0.254595	0.107343	0.71603	-0.160713	-0.0865968	0.164807	0.327333	0.181606	-0.0341952	0.357673	-0.0560843	0.0386013	-0.762873	-0.111647	-0.152648	-0.179008	-0.370623	-0.179946	0.25051	-0.289168	0.481682	0.403515
YCL004W	PGS1	3	109887	-0.183362	0.0893024	-0.0330128	0.205958	0.353194	0.101463	0.0544953	0.327503	0.457014	0.0701318	0.0302226	0.151415	0.0714653	-0.233323	-0.662825	0.0221552	0.230126	-0.059263	-0.203567	-0.291155	0.19889	-0.0869621	0.20012	0.267799
YCL002C	YCL002C	3	111241	-0.375428	0.139186	0.160974	0.171038	0.114388	0.144908	-0.0931236	0.173601	0.315767	-0.0347392	0.108337	0.0860845	0.0302734	-0.13157	-1.4063	0.0391954	0.176515	-0.461492	-0.117233	0.124151	0.0338309	-0.187027	0.149692	0.18214
YCL001W	RER1	3	112199	-0.10762	0.255992	0.168324	0.0820126	0.213103	0.247849	-0.115283	0.137759	0.274379	-0.183611	-0.0854483	0.0316752	-0.0435596	-0.179673	-0.53288	0.212408	0.272756	0.206242	-0.00959713	0.252688	0.164426	-0.234795	0.104003	0.0406059
YCL001W-A	YCL001W-A	3	113310	0.0989991	0.543706	0.482418	0.369949	0.37665	0.483117	0.133337	0.436179	0.528315	0.116699	0.268246	0.268251	0.201441	0.177775	-0.390138	0.154134	0.355138	-0.00641897	0.111819	0.379771	0.134049	-0.233982	0.0750964	0.127125
YCL001W-B	YCL001W-B	3	113897	-0.269888	0.209579	-0.0328184	-0.112026	0.328213	0.254447	-0.11107	-0.0718571	0.146441	-0.242341	0.461526	0.137488	-0.125077	0.912961	-0.273407	-0.0732468	-0.2844	0.407058	-0.210984	0.80049	0.496053	-0.349308	0.56853	0.574967
YCR001W	YCR001W	3	115842	-0.835897	-0.295819	-0.450789	0.223709	0.629284	-0.45228	-0.0769673	0.278171	0.242603	0.113086	-0.0116779	0.441771	0.0591646	-0.118915	-1.44102	-0.0602047	-0.18271	-0.699776	-0.355516	-0.451923	0.346124	0.000236735	0.770142	0.604064
YCR002C	CDC10	3	117864	-0.122392	0.293379	0.215687	0.0794684	0.469005	0.117558	0.100623	0.445693	0.560019	0.231219	0.286158	0.382761	0.0971493	0.0399868	-0.91947	0.0545242	0.198568	-0.195715	-0.134909	-0.0687583	0.239246	-0.199878	0.39518	0.266624
YCR003W	MRPL32	3	118895	-0.603909	0.0974631	0.0217126	0.0166744	0.0994376	0.110805	-0.138513	0.116658	0.245994	-0.0995946	-0.0806838	-0.0968054	-0.0237342	-0.104788	-1.37021	0.126998	0.296335	-0.127323	-0.147182	0.174361	0.069632	-0.171001	-0.123645	-0.0777228
YCR004C	YCP4	3	119946	-0.240994	0.0485589	-0.0749721	0.0697796	0.767398	-0.00605989	0.0764326	0.454365	0.528528	0.34102	-0.0740538	0.335558	0.0560244	-0.202546	-0.632489	-0.113902	-0.141304	-0.265898	-0.2592	-0.355636	0.160818	-0.263702	0.269064	0.200528
YCR005C	CIT2	3	121637	-0.114694	0.503309	0.425682	0.189596	0.151979	0.510608	0.0102923	0.162184	0.341756	-0.184456	0.187832	0.0285032	0.157328	0.0684159	-1.02343	0.290349	0.57256	0.0088741	0.0753604	0.464983	-0.0615081	-0.282855	-0.159628	-0.186949
YCR006C	YCR006C	3	122766	-0.0244876	0.238895	0.172476	0.131408	0.0822648	0.214915	-0.112861	0.122522	0.304012	-0.0744066	0.0974237	0.112286	-0.0248661	-0.125411	-0.642459	0.0385794	0.262757	-0.150504	-0.183528	-0.0681686	0.0367722	-0.229567	0.108411	0.186844
YCR007C	YCR007C	3	126370	0.245652	0.64903	0.471271	0.318751	0.573824	0.640704	0.311027	0.511497	0.704452	0.242376	0.605121	0.442042	0.198302	0.517163	-0.188434	0.0607401	0.0619616	0.358807	0.0592642	0.549277	0.48584	-0.0267054	0.505449	0.475444
YCR008W	SAT4	3	129375	0.164114	0.486385	0.253387	0.104709	0.492785	0.440154	0.112388	0.258616	0.527983	0.11269	0.516995	0.391276	-0.029049	0.49157	0.312029	0.0342802	0.313823	0.420178	-0.0938591	0.557245	0.435803	-0.240494	0.481114	0.418008
YCR009C	RVS161	3	131143	-0.208385	0.136824	-0.00366901	0.0295972	0.0119189	0.169321	-0.17473	0.0966349	0.100553	-0.153787	-0.103679	-0.0902349	-0.068109	-0.266425	-0.206946	0.00476797	0.164045	0.230413	-0.0526566	0.299417	0.353358	0.00484081	0.111971	0.0983474
YCR010C	ADY2	3	132698	-0.804046	-0.10626	-0.38468	0.195224	0.740399	-0.0654858	-0.0657956	0.265521	0.377658	0.283306	-0.0378867	0.312606	-0.0163237	-0.0253894	-0.80034	-0.0537153	-0.158585	-0.353566	-0.209577	-0.162526	0.246476	-0.127411	0.41922	0.26303
YCR011C	ADP1	3	135298	0.281736	0.303091	0.190757	0.104485	0.332759	0.312026	-0.0527114	0.240282	0.378426	0.0711053	0.0840001	0.161073	-0.00348831	-0.0931145	-0.0946513	-0.0585788	0.127416	0.0334405	-0.137704	0.0567002	0.0376798	-0.113898	0.186081	0.133435
YCR012W	PGK1	3	138371	-0.261687	0.148565	-0.135271	0.174897	0.775575	0.0737194	0.0120352	0.440356	0.547599	0.321691	0.137564	0.387643	-0.0520141	0.190233	-0.943578	-0.294578	-0.302343	-0.277362	-0.439266	-0.23421	0.197389	-0.233207	0.442733	0.442091
YCR013C	YCR013C	3	138725	0.435752	0.309407	0.17143	0.0708065	0.205351	0.301051	-0.19045	0.123266	0.301843	-0.100609	0.142657	0.145855	-0.12704	0.0406128	0.234624	-0.00309311	0.333644	0.366933	-0.255651	0.198241	-0.0490057	-0.338532	0.185137	0.0205783
YCR014C	POL4	3	140059	-0.883912	0.269974	0.0125243	0.484629	0.549901	0.142312	0.127842	0.211203	0.507475	0.176707	0.175242	0.473624	0.0559811	0.748636	-0.899914	0.0938093	0.0391831	-0.239773	-0.318298	0.528208	0.353793	-0.147944	0.830626	0.400717
YCR015C	CTO1	3	141693	-0.687314	0.0792195	-0.378982	-0.164708	0.346226	0.0239226	-0.230796	-0.201543	0.167418	-0.180745	0.26424	0.0912225	-0.329992	0.809269	-0.989782	-0.138668	-0.136053	-0.0356667	-0.498655	0.118654	0.189429	-0.348189	0.514919	0.548812
YCR016W	YCR016W	3	144070	-0.532936	0.181714	-0.0250285	0.309749	0.767293	0.0667473	0.105008	0.490322	0.549139	0.314863	0.1541	0.444291	0.0460874	-0.0699372	-1.18725	-0.106292	-0.22543	-0.334304	-0.155898	-0.090342	0.222649	-0.0873465	0.432903	0.498465
YCR017C	CWH43	3	146203	0.0798294	0.212802	0.0600268	0.0923028	0.27397	0.194986	-0.0452971	0.205327	0.418616	-0.0759868	0.0189308	0.0824043	-0.00499799	-0.0441535	-0.12495	-0.00204886	0.170366	0.17338	-0.15961	-0.102176	0.0306296	-0.194806	0.216452	0.127322
YCR018C	SRD1	3	148570	-0.227763	0.394346	0.335306	0.151047	0.284179	0.316911	-0.00672201	0.267167	0.389297	-0.0603024	0.227867	0.190609	0.049344	-0.1213	-0.531576	0.189406	0.30235	0.375778	0.0963212	0.431938	0.438408	-0.0186527	0.37753	0.351456
YCR018C-A	YCR018C-A	3	151735	-0.786699	0.31767	0.270102	0.755808	1.79321	0.23425	0.60084	1.15357	1.2257	1.20157	0.784679	1.39373	0.641816	0.0543984	-1.28042	-0.067413	-0.19431	-1.12811	0.290364	-0.0154521	-0.105981	-1.36561	-1.01245	-0.865929
YCR019W	MAK32	3	153382	-0.403304	0.035668	-0.292541	-0.112902	0.242092	0.0504748	-0.144237	-0.110295	0.169675	-0.137227	0.28582	0.222628	-0.36364	0.544353	-0.594637	-0.309993	-0.322858	0.102492	-0.313277	0.350061	0.390229	-0.38704	0.617394	0.527694
YCR020C	PET18	3	154335	-0.529465	-0.0405804	-0.233712	0.185168	0.476169	-0.0413937	-0.0927374	0.280583	0.440164	0.1169	-0.231432	0.135412	-0.0258457	-0.353202	-1.07473	0.029341	0.130753	0.112257	-0.123538	-0.153535	0.448211	0.200957	0.545631	0.514744
YCR020C-A	MAK31	3	154963	-0.33379	0.0229539	-0.173137	0.516183	0.896062	0.0636849	0.36482	0.514269	0.673035	0.577872	0.145976	0.616704	-0.0122301	1.01995	-0.453778	-0.278691	-0.337648	-0.0407778	-0.43282	0.371885	0.313992	-0.37989	0.631021	0.317959
YCR020W-B	HTL1	3	155438	-0.599845	0.223099	-0.121426	0.116867	0.337126	0.144105	0.00110635	0.168855	0.386258	-0.0257446	0.290754	0.199249	0.114649	0.477507	-0.910919	-0.168981	-0.282612	-0.493651	0.119836	0.63745	0.379906	-0.477082	0.330002	0.317515
YCR021C	HSP30	3	156608	-0.00376346	0.334583	0.141926	0.450663	0.761973	0.358694	0.201211	0.500098	0.618672	0.458717	0.414334	0.535309	0.331061	0.272357	0.113078	-0.0611173	-0.0844497	-0.211809	0.139488	0.41325	0.272807	-0.450959	0.205447	0.225287
YCR022C	YCR022C	3	157593	0.238753	0.460624	0.310969	0.198297	0.740186	0.533892	0.215446	0.442355	0.653157	0.298579	0.49825	0.508502	0.172787	0.553567	0.0425824	0.0482661	0.0917328	0.695552	0.0730596	0.530995	0.233349	-0.522255	0.101835	0.016564
YCR023C	YCR023C	3	159455	0.568138	0.498503	0.0162974	-0.249552	0.11498	0.646717	-0.335155	-0.162039	0.0189283	-0.327866	0.0818344	-0.0581114	-0.260614	1.19748	0.819271	0.0105134	0.0842527	1.66056	-0.416288	0.983634	-0.0393172	-0.571515	0.165806	0.068654
YCR024C	SLM5	3	161483	0.419078	0.439051	0.320648	-0.195495	-0.331977	0.480166	-0.264926	-0.116368	0.112379	-0.46236	0.0841851	-0.237017	-0.201003	0.0962461	0.398872	0.105584	0.39349	0.712462	-0.0897041	0.647715	-0.0477549	-0.312696	-0.191037	-0.198406
YCR024C-A	PMP1	3	163006	-0.630219	0.00504141	-0.129963	0.295517	0.763105	-0.0409701	0.0182251	0.424177	0.522826	0.302956	0.0252356	0.484963	-0.002013	-0.283939	-1.13729	-0.0706793	-0.0191391	-0.644956	-0.286444	-0.440722	0.116168	-0.202425	0.473381	0.353262
YCR025C	YCR025C	3	163651	0.103483	0.198516	0.0617204	-0.104021	-0.173172	0.293776	-0.188422	0.10189	0.206314	-0.40157	-0.138595	-0.298623	-0.225767	-0.143275	0.101292	0.228542	0.530643	0.873486	-0.176462	0.396918	0.125362	-0.0474627	-0.0374631	0.101217
YCR026C	NPP1	3	165225	-0.15198	0.0921544	-0.066372	0.0275919	0.454844	-0.0859023	0.0481131	0.364204	0.424105	0.150062	0.00771647	0.23266	-0.0543425	-0.256047	-0.646766	-0.229508	-0.156415	-0.0459165	-0.215407	-0.261504	0.3957	0.00623428	0.442644	0.354198
YCR027C	RHB1	3	167684	0.135996	0.390405	0.207228	0.387262	0.647643	0.294787	0.163558	0.537568	0.611101	0.335983	0.319485	0.592983	0.161202	0.139534	-0.000655883	0.0898999	0.166793	0.115564	0.109747	0.228829	0.445637	-0.0486717	0.500139	0.489445
YCR028C	FEN2	3	171655	0.258539	0.321981	0.259951	-0.0293215	-0.143589	0.264544	-0.148218	0.0315642	0.204404	-0.242126	0.106888	-0.0121797	-0.113434	0.0167669	0.112761	0.057571	0.173024	0.404635	-0.139947	0.217885	0.0715857	-0.193274	0.184856	0.181914
YCR028C-A	RIM1	3	173195	-0.790476	-0.225019	-0.557604	-0.130057	-0.170187	-0.607679	-0.611589	-0.491033	-0.152166	-0.584396	0.045833	-0.0253602	-0.203672	0.31216	-0.886728	0.215117	0.133911	-0.184608	-0.184475	0.064623	0.403483	0.0165166	0.789445	0.628336
YCR030C	SYP1	3	175132	0.530898	0.504933	0.338224	0.172573	0.192308	0.451446	0.10058	0.30614	0.482943	0.0457891	0.366093	0.290462	0.0317897	0.0740883	0.278902	-0.0483772	0.186427	0.334261	-0.10651	0.25589	0.0944923	-0.292316	0.258829	0.201154
YCR031C	RPS14A	3	177860	-0.431168	-0.0304069	-0.160529	0.155108	0.68195	-0.0944194	-0.1066	0.361289	0.397345	0.214448	-0.0377823	0.315249	0.0275146	-0.230931	-0.938294	-0.060889	-0.116441	-0.353444	-0.259274	-0.475199	0.193069	-0.19535	0.424613	0.325029
YCR032W	BPH1	3	182771	-0.275092	0.287551	-0.0397754	0.145201	0.959022	0.268494	0.139186	0.489119	0.621343	0.408034	0.172926	0.461499	-0.0428131	0.278334	-1.01568	-0.155693	0.0344222	-0.305138	-0.408017	-0.0815305	0.23005	-0.28291	0.531652	0.511444
YCR033W	SNT1	3	188329	-0.255742	-0.101077	-0.267555	-0.0729003	0.286899	-0.123986	-0.322368	0.163248	0.209004	-0.0472935	-0.218831	0.124067	-0.276307	-0.0875707	-0.101908	0.157985	0.364464	0.830378	-0.437089	-0.329873	0.346078	0.164228	0.53269	0.426246
YCR034W	ELO2	3	191113	-0.661649	0.0370514	-0.0555461	0.0729644	0.279111	-0.0357321	-0.244944	0.121874	0.255064	-0.0628002	-0.0336278	0.0279742	-0.055603	-0.328112	-1.53751	0.1866	0.382258	-0.724188	-0.317669	-0.202107	-0.0715279	-0.112069	0.024632	0.0439814
YCR035C	RRP43	3	192426	0.519637	0.497941	0.396118	0.195803	0.464386	0.603942	0.163528	0.463449	0.591277	0.157824	0.386901	0.300281	0.132615	0.322287	0.200719	-0.00633448	0.128419	0.607191	0.069619	0.365435	0.324343	-0.0932489	0.377407	0.318311
YCR036W	RBK1	3	193797	-0.463934	0.11407	-0.291022	0.140188	0.762751	0.0856221	0.0156699	0.307545	0.4748	0.106798	0.0850724	0.335997	-0.0617919	0.47046	-0.924716	-0.160266	-0.276803	-0.290622	-0.433452	0.00922339	0.291325	-0.28558	0.730859	0.657529
YCR037C	PHO87	3	195799	0.161848	0.363462	0.261295	0.294944	0.541102	0.373855	0.0794036	0.427418	0.598022	0.17985	0.2921	0.375088	0.126731	0.0984892	-0.519506	0.00891275	0.0625684	-0.0268092	-0.147108	0.0552468	0.173254	-0.0632389	0.26263	0.19253
YCR038C	BUD5	3	198585	-0.68272	-0.101954	-0.380073	-0.0241819	0.212257	-0.18167	-0.287013	-0.0976721	0.0915067	-0.236203	0.0478671	0.0852522	-0.0895536	0.120356	-1.19431	-0.0225067	-0.166782	-0.166706	-0.243399	0.0393779	0.275836	-0.182285	0.597667	0.529539
YCR038W-A	YCR038W-A	3	199355	0.51084	0.364395	0.219076	0.142337	0.283183	0.385206	0.0198405	0.309281	0.386857	0.0908541	0.201915	0.17501	0.0385442	0.0631342	0.104859	-0.0239219	0.0214989	0.450981	-0.0927591	0.1437	0.0799046	-0.175139	0.201115	0.20775
YCR039C	MATALPHA2	3	199862	0.18846	0.331813	0.200619	0.2475	0.254047	0.389752	0.115553	0.196663	0.25727	0.0597036	0.125978	0.088422	0.0271203	0.0377163	-0.190438	-0.219307	-0.135278	0.286348	-0.0641739	0.183491	0.406776	0.00143714	0.260543	0.285192
YCR040W	MATALPHA1	3	200705	-0.146329	0.198422	-0.0785906	-0.116075	0.387864	0.279602	-0.00441533	-0.235814	0.164345	-0.216972	0.47463	0.127976	-0.327279	0.841986	-0.009946	-0.440191	-0.481179	0.066055	-0.347845	0.76644	0.416524	-0.422068	0.609525	0.555948
YCR041W	YCR041W	3	201077	0.210583	0.497998	0.345662	0.135032	0.267937	0.388167	-0.0270156	-0.128218	-0.0327809	-0.0191915	0.182284	0.0653136	0.125018	0.219381	-0.333851	0.121634	0.116563	0.236514	-0.0863749	0.478412	0.1697	-0.185861	0.118599	0.138208
YCR042C	TAF2	3	203285	0.140435	0.184291	0.204002	-0.156864	-0.253966	0.267	-0.316018	-0.816223	-0.633386	-0.432723	-0.0705982	-0.426442	-0.0617432	-0.140901	0.0111559	0.0499256	0.314192	0.537656	-0.0138231	0.542703	0.136	-0.221832	-0.180377	-0.18816
YCR043C	YCR043C	3	206452	-0.480458	0.0408834	-0.0858908	0.37002	0.538328	0.111912	0.063486	-0.485684	-0.372672	0.169868	0.0706854	0.332433	0.116631	-0.241292	-1.13305	-0.132784	-0.256963	-0.655009	-0.11718	-0.175102	0.181291	-0.156618	0.332977	0.268141
YCR044C	PER1	3	207413	-1.58006	-0.687309	-0.901658	0.283946	1.06343	-0.677273	-0.216745	-0.621166	-0.546281	0.391179	-0.0836986	0.517939	-0.0921258	-0.386063	-1.65206	-0.155076	-0.396241	-1.36506	-0.470055	-0.707063	0.228351	-0.115971	0.743167	0.733003
YCR045C	RRT12	3	208872	-0.140285	0.343128	0.200102	-0.0791364	0.00404684	-0.286016	-0.00189136	-0.52901	-0.335936	-0.149025	-0.00503893	0.0678549	-0.219381	-0.395315	-0.941974	-0.168283	-0.317508	-0.143024	-0.0493358	0.172928	0.388273	0.0123	0.55139	0.385932
YCR046C	IMG1	3	210168	0.33348	0.296634	0.106384	0.0509372	0.668636	0.3713	0.0850598	-0.42153	-0.420542	0.19426	0.0940943	0.275802	-0.079714	-0.0460648	0.385488	-0.203877	-0.0361833	0.178526	-0.383041	-0.0978754	0.00785059	-0.330009	0.249315	0.243516
YCR047C	BUD23	3	211131	-0.123269	-0.0622978	-0.244149	-0.103627	0.51496	0.00651674	0.026862	-0.32192	-0.402214	0.254597	-0.0143795	0.287922	-0.102264	-0.143457	-0.45841	-0.277647	-0.324186	-0.270808	-0.400373	-0.27212	0.246987	-0.233679	0.370044	0.191783
YCR049C	YCR049C	3	212094	0.408583	0.143353	0.0590342	-0.106202	-0.18216	0.219362	-0.422888	-0.879753	-0.791685	-0.355142	-0.15775	-0.261303	-0.270254	-0.189493	0.246935	0.0182571	0.338065	0.441484	-0.444035	-0.00348459	-0.315595	-0.419224	-0.0773031	-0.150972
YCR048W	ARE1	3	212845	-0.485458	0.00207892	-0.089954	0.377547	0.992113	0.00267391	0.253772	-0.230725	-0.1909	0.511018	0.174262	0.51649	0.0272246	-0.208199	-0.898683	-0.400822	-0.452848	-0.485304	-0.305657	-0.306986	0.471779	-0.0357915	0.695378	0.702036
YCR050C	YCR050C	3	213618	-0.150239	0.186245	0.0758782	0.249162	0.566557	0.213062	0.176761	-0.341315	-0.344438	0.10556	0.0710756	0.251048	0.0361445	-0.210128	-0.715229	-0.21577	-0.266737	-0.292461	-0.235449	-0.215302	0.398456	-0.0258808	0.441133	0.425283
YCR051W	YCR051W	3	214405	1.09733	0.702344	0.665575	0.323987	0.577571	0.499509	0.132926	-0.315647	-0.222807	0.315509	0.307984	0.389367	0.0794286	0.17554	0.927268	-0.018525	0.0528342	0.719699	-0.036836	0.108328	0.259529	-0.134874	0.287664	0.193489
YCR052W	RSC6	3	215719	-0.727803	-0.688118	-0.84511	-0.730029	-0.243927	-0.575055	-0.929478	-1.37335	-1.26835	-0.599568	-0.694965	-0.44423	-0.902251	-0.385399	-0.518965	-0.326854	-0.375593	0.189349	-1.07048	-0.51234	-0.0271636	-0.470071	0.0920331	0.141599
YCR053W	THR4	3	217469	-0.892046	-0.186576	-0.462122	0.165441	0.624041	-0.0535178	-0.0970362	-0.549404	-0.605483	0.195444	-0.183007	0.256114	-0.0604292	0.0874263	-0.84241	-0.10014	-0.32969	0.136567	-0.207389	0.012469	0.36381	-0.0598463	0.483335	0.520603
YCR054C	CTR86	3	219221	-1.42977	-0.0967567	-0.147104	0.138886	0.516776	-0.203279	-0.176293	-0.605599	-0.429124	0.14159	0.125718	0.267493	-0.059256	-0.321926	-3.40834	0.2151	0.154925	-0.810402	-0.443687	-0.170438	0.2559	-0.0677944	0.386762	0.381562
YCR057C	PWP2	3	221842	-0.340015	0.0792708	-0.0352868	0.035071	0.286312	0.143047	-0.147989	-0.67464	-0.527796	-0.077532	-0.0475132	0.0615799	-0.0903854	-0.129783	-0.653219	0.0154598	0.0636165	0.144148	-0.22086	-0.0345858	0.241255	-0.115961	0.145858	0.217464
YCR059C	YIH1	3	223842	0.641055	0.185054	0.0374157	-0.226022	-0.40731	0.284542	-0.412357	-0.832949	-0.596192	-0.437254	-0.139008	-0.367566	-0.338622	-0.0268426	0.996996	-0.0332471	0.374635	0.956186	-0.589763	0.130552	-0.198273	-0.468971	-0.128305	-0.248713
YCR060W	TAH1	3	224566	0.22631	0.190294	0.0610847	0.229893	0.431161	0.256897	0.0376837	-0.409526	-0.316042	0.185839	0.132273	0.306023	-0.0313475	-0.138648	0.125767	-0.232442	0.00606613	0.130177	-0.193635	-0.0994485	0.266265	-0.0822601	0.464844	0.432793
YCR061W	YCR061W	3	226510	-0.0775984	0.0524799	-0.0364849	0.100651	0.214889	0.136236	-0.313919	-0.829866	-0.591372	-0.116654	-0.0261995	0.00648312	-0.142742	-0.229283	-0.58153	0.0175406	0.231902	0.106584	-0.452872	-0.179673	-0.174954	-0.32925	0.000590948	-0.0936967
YCR064C	YCR064C	3	228300	0.0668114	0.110244	-0.234309	0.0554666	0.754355	0.169511	-0.017979	-0.412808	-0.362557	0.296253	0.000600807	0.333946	-0.117682	0.650518	0.31397	-0.316433	-0.34568	1.49165	-0.366429	0.11626	0.322408	-0.328166	0.252849	0.189529
YCR063W	BUD31	3	228554	-0.621433	0.150723	0.00711513	0.199007	0.624968	0.120236	0.0110279	-0.417482	-0.30939	0.183542	0.140526	0.297767	-0.00376083	-0.106994	-1.85293	-0.0749848	-0.124365	-0.378715	-0.396242	-0.150163	0.272736	-0.163785	0.398147	0.331299
YCR065W	HCM1	3	230157	0.456218	0.268506	0.228414	-0.108006	-0.221913	0.416902	-0.283242	-0.707427	-0.477482	-0.422858	0.147723	-0.234938	-0.130232	0.10914	0.298988	0.128269	0.363822	0.466135	-0.198261	0.401506	-0.137151	-0.298954	-0.162076	-0.186917
YCR066W	RAD18	3	232231	0.666419	0.457113	0.320017	0.0778657	0.0303326	0.56667	-0.116162	-0.633727	-0.45377	-0.163064	0.15159	-0.000932638	-0.0303446	0.17658	1.00297	0.285058	0.514413	0.978509	0.131263	0.502831	0.00419848	-0.285285	-0.017358	0.029555
YCR067C	SED4	3	234723	-0.481251	-0.0206172	-0.247705	0.148636	1.0266	-0.00115558	0.102104	-0.449307	-0.345904	0.420967	0.207995	0.550444	-0.0104203	0.0433527	-0.86439	-0.109099	-0.187393	-0.216039	-0.266981	-0.0308116	0.630817	-0.0619243	0.702795	0.543374
YCR068W	ATG15	3	237995	0.0944762	0.236736	0.124742	0.141719	-0.00876733	0.255579	-0.290129	-0.659174	-0.534515	-0.150714	-0.00806686	-0.133526	-0.0504603	-0.0601779	-0.313472	0.0813698	0.292314	0.286815	-0.193691	0.0803609	-0.0572116	-0.101121	0.00118549	0.0218064
YCR069W	CPR4	3	239533	-0.278061	0.187666	0.117127	0.0623118	0.317483	0.294478	-0.0796489	-0.560749	-0.466316	-0.0110189	0.132533	0.163867	-0.0774799	-0.0217759	-0.957273	-0.0984907	-0.0299463	-0.0645813	-0.373851	0.0751371	0.000547755	-0.373777	0.230603	0.221406
YCR071C	IMG2	3	240323	-0.809083	-0.0370873	-0.110243	-0.060219	0.117761	0.0514341	-0.30283	-0.694857	-0.651823	-0.10096	-0.189994	-0.0723548	-0.179294	-0.310075	-1.10349	-0.0202858	0.120726	0.0505951	-0.251594	0.102279	0.237991	-0.193447	0.0701286	-0.0478924
YCR072C	RSA4	3	241578	-0.883803	0.199898	0.0724628	0.347423	0.459195	0.231151	0.0824825	-0.457332	-0.288292	0.0733945	0.0801557	0.265969	-0.0100461	0.216369	-1.55686	0.0650163	0.224994	-0.443106	-0.325852	0.131301	0.194829	-0.175416	0.321646	0.215273
YCR073C	SSK22	3	244585	0.276886	0.043548	0.00333542	-0.0380393	0.306983	0.282953	-0.156211	-0.581357	-0.547227	-0.0489278	-0.11546	-0.0660453	-0.130125	-0.209784	-0.0522254	-0.102667	0.0271754	0.143493	-0.361793	-0.190796	-0.0728262	-0.28643	0.029353	-0.043447
YCR073W-A	SOL2	3	247436	0.0714607	0.020999	-0.0717431	0.0131674	-0.0281239	0.120592	-0.396425	-0.777161	-0.637762	-0.262494	-0.214049	-0.189239	-0.218027	-0.241238	-0.261814	0.0382665	0.348918	0.303987	-0.365753	0.0313794	-0.164852	-0.333634	-0.102596	-0.211827
YCR075C	ERS1	3	248424	-0.308848	-0.0564547	-0.195847	0.320098	0.716365	-0.0712824	-0.0418395	-0.395991	-0.300317	0.186134	-0.117251	0.36788	-0.0253767	-0.451134	-0.758255	-0.11344	0.0832533	-0.565749	-0.364382	-0.530484	0.0599308	-0.127795	0.30981	0.267614
YCR076C	FUB1	3	249669	0.0054001	0.085592	-0.0227579	0.176459	0.654182	0.11648	0.0831545	-0.262553	-0.318811	0.132969	-0.00356871	0.262094	-0.0479423	-0.205052	-0.113554	-0.301841	-0.276398	-0.113044	-0.365916	-0.291487	0.326649	-0.174787	0.332385	0.271481
YCR077C	PAT1	3	251433	-0.07691	0.0942364	0.0164204	0.13794	0.281414	0.146336	-0.062169	-0.513731	-0.450193	0.0427556	-0.0258391	0.0466963	-0.0594822	-0.168814	0.00115769	-0.0931968	-0.0497545	0.189002	-0.1463	0.0415059	0.311851	0.0160889	0.218419	0.187799
YCR079W	PTC6	3	253509	-0.0775892	0.176728	0.108429	-0.0570977	-0.170836	0.295203	-0.280539	-0.673014	-0.631376	-0.398654	-0.193021	-0.259147	-0.184256	-0.195997	-0.81256	0.089065	0.45924	0.118835	-0.262545	-0.0796213	-0.172824	-0.344785	-0.147769	-0.0994429
YCR081W	SRB8	3	256512	-0.318865	-0.00913762	-0.111525	0.228418	0.516631	0.0323861	-0.0604175	-0.42062	-0.323478	0.153757	-0.105103	0.299182	0.0762659	0.0325285	-0.400901	-0.166361	-0.0422583	-0.287916	-0.341473	-0.355055	0.182886	-0.234599	0.378662	0.218672
YCR082W	AHC2	3	259076	-0.65848	0.0847263	0.0134214	0.232331	0.6936	-0.0244163	-0.0861494	-0.581757	-0.450456	0.208955	0.211916	0.458264	-0.0678132	-0.134318	-1.2343	0.0364412	-0.130943	-0.557716	-0.329873	-0.126723	0.383882	-0.190431	0.561462	0.405142
YCR083W	TRX3	3	259769	-0.509414	-0.208319	-0.472408	0.0140112	0.0863068	-0.326185	-0.677084	-1.17451	-1.02601	-0.525428	-0.351354	-0.206532	-0.142366	-0.124491	-0.613231	0.0202872	-0.154131	0.0802394	-0.216562	-0.199605	0.123657	-0.190128	0.464482	0.499315
YCR084C	TUP1	3	261381	-0.0812857	0.105109	-0.00629512	-0.0442439	-0.00725133	0.189831	-0.442419	-0.858137	-0.760351	-0.286756	-0.0100436	0.0192737	-0.225102	0.196722	0.453131	-0.185759	-0.153808	0.561211	-0.177399	0.486953	0.330789	-0.331115	0.213663	0.134741
YCR085W	YCR085W	3	263092	-0.838008	-0.106786	-0.398351	-0.150487	0.0844388	-0.151834	-0.463808	-0.985874	-0.793152	-0.283338	-0.214744	-0.20398	-0.265886	0.253497	-0.865638	-0.0494805	-0.0779875	-0.179035	-0.371256	0.225856	0.044156	-0.271239	0.255527	0.164772
YCR086W	CSM1	3	263678	0.201271	0.210384	0.0889012	0.0949115	0.284983	0.265202	-0.0402757	-0.458596	-0.344754	0.00892857	0.00230453	0.101293	-0.153104	-0.137607	-0.249606	-0.0946606	0.175068	0.236932	-0.402485	-0.258444	-0.186435	-0.37985	0.0466062	0.0938523
YCR087W	YCR087W	3	264233	-0.56217	-0.0225078	-0.284726	-0.236493	0.349982	0.00752531	-0.156671	-0.849131	-0.669854	-0.261655	0.0540064	0.0241296	-0.413554	0.694622	-0.600254	-0.338656	-0.268716	-0.222105	-0.558948	0.103721	-0.00985479	-0.589249	0.204771	0.250842
YCR087C-A	YCR087C-A	3	264236	-0.272715	-0.0548424	-0.217591	0.0119946	0.936454	0.0797221	0.161732	-0.103001	-0.233457	0.484625	-0.0685166	0.504771	-0.0477979	0.011437	-0.749892	-0.300266	-0.243633	0.454008	-0.363398	-0.324271	0.376571	-0.259343	0.465974	0.360395
YCR088W	ABP1	3	265957	0.310479	0.376761	0.277581	0.112021	0.135431	0.435054	0.0290605	-0.441684	-0.310714	-0.133471	-0.00355366	-0.041966	-0.110245	0.154545	0.268364	-0.0669409	0.205704	0.284623	-0.24321	0.223634	0.113277	-0.301553	0.153809	0.208484
YCR089W	FIG2	3	269848	-0.592398	-0.294083	-0.628716	0.0190402	0.553351	-0.339894	-0.366866	-0.767458	-0.658251	-0.0598019	-0.127988	0.11206	-0.194032	-0.192082	-0.830654	-0.0982824	-0.123532	-0.489529	-0.404004	-0.215481	0.0352421	-0.211227	0.347794	0.332611
YCR090C	YCR090C	3	272589	0.381787	0.212127	0.158049	0.0722189	0.0604868	0.345625	-0.198466	-0.591737	-0.520481	-0.211329	-0.0211533	-0.14151	-0.123045	-0.108276	0.254761	-0.0810303	0.0963123	0.405093	-0.229068	0.276758	0.178039	-0.123741	-0.0334661	0.0436496
YCR091W	KIN82	3	275485	-0.0591408	0.532169	0.205534	0.445739	0.67609	0.503581	0.137521	-0.438874	-0.213029	0.0866202	0.50404	0.386164	0.456289	0.804247	-0.497945	0.128601	-0.00575676	0.398334	0.383958	0.725764	0.863154	0.291401	1.06307	0.767683
YCR092C	MSH3	3	278292	-0.207801	-0.0563629	-0.254924	0.148864	0.726207	0.0705415	-0.0031858	-0.483898	-0.476819	0.240922	0.129032	0.257623	-0.122658	0.585779	-0.777089	-0.158047	-0.288605	0.629395	-0.467491	0.0354234	0.333729	-0.119018	0.509626	0.511783
YCR093W	CDC39	3	283280	-0.161014	0.373339	0.209737	0.224675	0.701928	0.222873	0.149699	-0.266592	-0.195441	0.304352	0.227879	0.450958	-0.00968642	0.462654	-1.43864	-0.0201835	-0.0443944	-0.279653	-0.543158	-0.0571694	0.392888	-0.0239492	0.495992	0.567672
YCR094W	CDC50	3	287349	-0.352117	0.00503997	-0.164939	0.205221	0.642976	0.0576217	0.0753219	-0.362476	-0.343041	0.263096	0.207302	0.289726	-0.0403501	0.0177632	-0.953539	-0.107592	-0.15842	-0.336781	-0.265373	-0.160927	0.355772	-0.0980396	0.464108	0.439794
YCR095C	OCA4	3	288714	-0.444895	0.26913	0.25749	0.295816	0.2031	0.282102	-0.098583	-0.51591	-0.370974	-0.0374215	0.147669	0.00245012	0.0144329	-0.0379374	-1.36321	0.159069	0.316165	-0.174002	0.0109151	0.453448	0.336283	-0.0318742	0.210805	0.226534
YCR096C	HMRA2	3	293358	0.184028	0.321607	0.201844	0.229759	0.343138	0.374983	0.167635	0.202173	0.359955	0.0134195	0.21433	0.188558	0.0142154	0.0581149	-0.847958	-0.201776	-0.0799867	-0.20314	-0.284871	0.0734956	0.252276	-0.0335672	0.453739	0.346833
YCR097W	HMRA1	3	294078	0.15836	0.437164	0.391416	0.458519	0.584239	0.501541	0.317032	0.240625	0.335218	0.400393	0.424524	0.372237	0.201117	0.1292	-0.497576	-0.476417	-0.24986	-0.111548	0.170461	0.396807	0.663371	0.194491	0.337945	0.223698
YCR097W-A	YCR097W-A	3	294572	0.0937352	0.576269	0.443974	0.367954	0.828951	0.565039	0.444271	0.357584	0.483244	0.422591	0.712355	0.533046	0.238526	0.721102	-0.411592	-0.062464	-0.221535	0.18051	0.0876595	0.696422	0.585305	-0.0776031	0.696819	0.642557
YCR098C	GIT1	3	297827	-0.0299694	0.419838	0.220906	0.565334	1.11051	0.348593	0.495646	0.771623	0.858181	0.641473	0.589566	0.683284	0.38148	0.537581	-0.588015	-0.533685	-0.566599	-0.0546679	0.219633	0.524526	0.87529	0.186571	0.889812	0.818462
YCR099C	YCR099C	3	301065	-0.254597	0.832241	0.736573	0.562153	0.425782	0.0940105	0.836724	1.24423	1.34113	1.0225	1.01663	1.32989	0.865245	0.765204	-1.42094	-0.057254	-0.294838	-0.279836	0.743845	0.834511	1.1476	0.591562	1.2358	1.15388
YCR100C	YCR100C	3	301746	0.209109	0.247353	0.0872017	0.101158	0.00760585	0.255825	-0.222096	0.0981843	0.198057	-0.170125	0.217088	-0.0136776	-0.0649927	0.0202046	-0.196384	-0.132935	0.0796891	0.302029	-0.0321408	0.311245	0.0968961	-0.174507	0.115342	0.0661751
YCR101C	YCR101C	3	302756	-0.185506	0.17889	0.0509195	0.0249724	0.288792	0.216199	-0.149262	0.170104	0.295	-0.161932	0.0284754	-0.020734	-0.227155	-0.00982334	-0.898823	0.5186	0.660959	0.230324	-0.37579	-0.0738425	-0.026848	-0.492712	-0.0684491	0.00123458
YCR102C	YCR102C	3	304914	0.469996	0.645168	0.469649	0.910795	1.62006	0.710738	1.10398	1.34973	1.24018	1.32858	0.834831	1.27476	0.777816	0.862284	0.190028	-0.0464692	-0.104231	0.0420858	1.02962	0.706616	1.22208	0.590584	1.11782	0.939055
YCR102W-A	YCR102W-A	3	306833	-0.485367	-0.119332	-0.329134	0.503655	1.04434	-0.207592	0.456904	0.569494	0.547785	0.700497	0.15877	0.702734	0.205341	0.464247	-0.642568	-0.410656	-0.560829	-0.778631	0.705017	0.37426	0.629381	0.125837	0.852005	0.774568
YCR104W	PAU3	3	307988	-0.309713	0.160521	0.129355	0.171044	0.522449	-0.0343518	0.218363	0.368459	0.347111	0.00609394	-0.174733	-0.0857791	0.289277	0.298793	-0.474592	-0.390517	-0.252269	-0.428627	0.0923304	0.108811	-0.0279857	-0.383304	-0.0278661	-0.136606
YCR105W	ADH7	3	309612	0.877738	0.986299	0.867418	1.13868	1.12658	1.03984	1.00196	1.04201	1.1234	-0.251924	-0.213378	-0.0103806	0.906621	1.4908	0.724825	-0.193117	0.29798	-0.0486086	0.611237	0.992373	-0.851243	-6.48313	-6.14749	-4.47245
YCR106W	RDS1	3	312207	1.17863	1.20491	1.14338	0.959249	0.605537	1.18398	0.856386	0.868925	0.881905	-0.244993	0.0934187	-0.122252	0.833257	0.944752	1.11477	-0.0423091	0.46839	0.409164	0.809121	1.29569	-0.557073	-6.32364	-5.77793	-4.41462
YCR107W	AAD3	3	314435	0.812301	0.672653	0.763313	0.683389	0.417255	0.853109	0.593815	0.667009	0.695091	-0.512537	-0.113965	-0.37812	0.609149	0.655421	0.352928	-0.172278	0.336165	-0.206124	0.526057	0.86461	-0.809016	-4.58821	-4.73068	-3.90132
YDL248W	COS7	4	2377	0.861678	0.749192	0.75922	1.05064	1.34288	0.949077	-2.2122	-2.17536	-2.25207	-2.13851	-2.50333	-2.04255	0.125837	0.390169	0.120489	-2.47462	-2.45727	-2.14812	-0.10316	-0.596392	-1.31015	-2.30318	-2.02035	-2.20739
YDL247W-A	YDL247W-A	4	3799	1.06513	0.714013	0.616681	1.23997	1.38051	1.46781	0.883102	0.890766	0.84032	0.790641	0.636519	0.656759	-0.108482	0.58334	0.804739	-2.04323	-1.93318	-0.817128	-0.216037	0.551657	-0.6975	-1.82958	-1.3594	-1.29132
YDL247W	MPH2	4	6899	0.210095	0.30433	0.136133	2.21007	2.12468	1.27941	1.46924	1.11519	1.18971	1.47477	0.617079	1.41252	-0.288927	0.972303	-0.254608	-4.39895	-3.57385	-3.72449	-0.890148	0.291513	-1.72007	-4.78446	-5.22645	-5.41121
YDL246C	SOR2	4	9219	0.749889	0.299093	0.290987	1.39265	1.69956	1.26645	1.18851	1.2842	1.11267	0.877816	0.445652	0.648874	-0.361468	-0.436181	-0.28218	-4.01632	-3.31994	-1.68079	-0.126968	0.00278816	-0.544593	-1.21731	-0.976902	-1.00088
YDL245C	HXT15	4	12508	0.15602	0.128455	0.0317334	0.107448	0.334134	-0.183064	0.53548	0.526371	0.628627	0.973327	1.10873	0.990579	0.655506	0.60724	-0.100724	-0.109202	-0.327165	-0.463134	-0.469157	-0.223359	-0.206478	-0.321934	-0.262577	-0.25105
YDL244W	THI13	4	16715	0.152046	0.142368	0.0941665	1.28436	1.72677	0.795364	1.0805	1.08503	1.04161	1.43674	1.066	1.33056	0.650392	0.893223	0.166232	-0.797716	-0.749644	-0.787186	-0.165524	-0.038302	-0.0151415	-0.32104	0.093329	0.0877271
YDL243C	AAD4	4	18071	0.347507	0.33355	0.381579	0.1174	-0.0548425	0.138469	0.218982	0.217657	0.281065	0.360773	0.350206	0.205736	0.27471	0.376299	0.399453	-0.0531913	-0.0818214	-0.0242442	-0.537179	0.0715234	-0.13468	0.0460719	-0.21549	-0.247177
YDL242W	YDL242W	4	19135	-0.887989	-0.656611	-0.788274	-0.122691	0.252436	-0.7097	-0.11611	-0.121133	-0.165186	0.106142	-0.216651	0.0145514	-0.309159	0.00317232	-0.497861	-0.216967	-0.542965	-0.578047	-0.23552	-0.512858	0.0896515	-0.123599	0.259968	0.203591
YDL241W	YDL241W	4	20820	0.739707	0.766824	0.862212	0.56053	0.355854	0.738181	0.515956	0.524694	0.488483	0.502042	0.600089	0.349962	0.592904	0.717768	0.995113	0.461526	0.574816	0.201647	0.639185	0.582662	-0.394174	-0.776093	-0.717874	-0.720732
YDL240C-A	YDL240C-A	4	22539	0.631557	0.335394	0.320826	0.0481789	-0.193793	0.442311	0.0552235	-0.0576948	0.0664418	-0.134909	0.174283	-0.154326	0.214242	0.279676	0.601536	0.087647	0.118671	0.258084	0.344391	0.310368	-0.270978	-0.108091	-0.35107	-0.325056
YDL240W	LRG1	4	24349	-0.625868	-0.218134	-0.0608954	-0.00158605	-0.145871	-0.0715481	-0.0598014	-0.0397326	-0.0955025	-0.083476	-0.179409	-0.183423	0.0434401	-0.134561	-1.00986	0.140623	-0.0772003	-0.597213	0.218013	0.0922368	0.0617269	0.148838	-0.143158	-0.191586
YDL239C	ADY3	4	27589	-0.66087	-0.308068	-0.285743	0.194752	0.242541	-0.188806	0.054283	0.113183	0.0648257	0.242067	-0.126846	0.081435	0.0428213	0.516853	-0.764847	-0.0926071	-0.441161	-0.436675	-0.2869	-0.0898765	-0.0173002	0.132986	0.19068	0.0809629
YDL238C	GUD1	4	29719	0.227899	0.111161	0.15016	0.132397	0.344049	0.260247	0.263441	0.275731	0.246052	0.362944	0.218223	0.232389	0.137476	0.597613	0.656738	0.0557884	-0.259794	0.546152	0.0448399	0.145902	0.179363	0.208873	0.0199444	0.162145
YDL237W	AIM6	4	31243	-0.337462	-0.392089	-0.426599	0.147764	0.369581	-0.360414	0.0138744	0.14057	0.023184	0.357407	-0.145546	0.0853569	0.0619644	-0.0436304	-1.15916	-0.0882865	-0.340165	-0.787389	-0.294825	-0.526757	-0.321643	-0.05437	-0.096412	-0.0907725
YDL236W	PHO13	4	32765	0.428382	-0.015605	0.00212361	0.113148	-0.317558	0.0464954	-0.076831	-0.122109	-0.0948308	-0.129801	-0.028671	-0.133943	0.0557675	-0.0361488	1.07218	0.281509	0.344629	0.544159	0.087629	0.0551231	-0.0591388	0.0599216	-0.206251	-0.246964
YDL235C	YPD1	4	33666	-0.329522	-0.0832954	-0.0868655	0.234116	-0.0273085	0.0257294	0.113906	0.0576472	0.0335896	0.107422	-0.0984823	-0.0624386	0.0384677	0.227934	-0.122483	-0.00226652	-0.167081	-0.343389	0.0925981	-0.00778999	0.00978761	0.0718875	0.153608	0.152525
YDL234C	GYP7	4	35357	-0.596297	-0.251285	-0.390322	0.156098	-0.276198	-0.212587	0.00295153	-0.350838	-0.177837	-0.0243188	-0.13289	-0.210538	-0.0653548	1.26604	-0.0899622	0.122911	-0.355116	0.370837	0.168105	0.495635	0.106695	0.0413289	0.539093	-0.0236279
YDL233W	MFG1	4	37485	-0.706747	-0.522713	-0.76964	-0.241818	-0.260167	-0.542449	-0.477432	-0.626159	-0.563227	-0.591379	-0.20187	-0.299762	-0.331692	0.416543	-0.362084	0.0401433	-0.322845	-0.40466	-0.0621509	0.139277	0.20687	0.0199936	0.370707	0.372812
YDL232W	OST4	4	38542	-1.06812	-1.05805	-1.06172	0.0905299	0.0256305	-0.246917	-0.109741	-0.0571512	-0.104146	0.0800757	-0.19466	-0.0588393	-0.0095416	-0.133188	0.271985	-0.0719479	-0.147777	-0.328821	-0.0728716	-0.226339	-0.201045	-0.0401963	-0.201428	-0.277124
YDL231C	BRE4	4	40555	0.350886	0.439029	0.451372	0.664032	0.580767	0.555157	0.497713	0.499765	0.477042	0.633214	0.428292	0.583146	0.552852	0.841186	1.05793	0.511676	0.220503	0.814128	0.577444	0.835456	0.781929	0.715351	0.569775	0.554302
YDL230W	PTP1	4	43203	-0.602494	-0.543839	-0.592657	-0.331293	0.0816929	-0.488159	-0.247286	-0.189668	-0.304345	0.0627394	-0.417619	-0.226226	-0.230568	-0.136398	-0.448501	-0.350733	-0.457989	-0.958423	-0.44011	-0.699703	-0.58618	-0.310054	-0.393534	-0.453576
YDL229W	SSB1	4	44985	0.425809	0.0307065	-0.0250922	-0.0802447	-0.231096	0.0698049	-0.137943	-0.115121	-0.111238	-0.145903	-0.0997545	-0.229616	-0.0328242	-0.142738	0.430499	-0.102244	-0.122529	-0.0664588	-0.408066	-0.432969	-0.41576	-0.128348	-0.282125	-0.1747
YDL228C	YDL228C	4	45597	-0.0973056	-0.170107	-0.207089	-0.0299446	0.114141	-0.245415	-0.0523003	-0.0493246	-0.0633536	0.18141	-0.0421602	0.0265452	0.0184264	-0.19891	0.0085765	-0.0711139	-0.232416	-0.263157	-0.100442	-0.286098	-0.113125	0.0265347	-0.000968908	-0.0394521
YDL227C	HO	4	47151	-0.161805	-0.184357	-0.121529	0.0470538	-0.00441861	-0.091215	0.00469771	0.0599892	-0.0226983	0.0906856	-0.0872333	-0.0163604	-0.31607	-0.44879	-0.103318	-0.178631	-0.324422	-0.58196	-0.322741	-0.496559	-0.609667	-0.680927	-0.514414	-0.511506
YDL226C	GCS1	4	51644	-0.234103	-0.295006	-0.319599	0.157191	0.484639	-0.292956	0.116228	0.24582	0.145242	0.503193	-0.0716421	0.263205	0.00980675	-0.00372079	0.0681274	-0.40621	-0.58876	-0.581604	-0.211503	-0.554389	0.068502	0.0214713	0.0908642	0.0655814
YDL225W	SHS1	4	53272	-0.357158	-0.25728	-0.340684	-0.0572374	0.384434	-0.240322	0.079381	0.0962251	0.0404587	0.437019	0.116339	0.216953	0.0679894	0.463423	0.320719	-0.212617	-0.532761	-0.0779051	0.143921	0.213988	0.239151	0.0396804	0.21292	0.0904548
YDL224C	WHI4	4	55371	0.226355	-0.0846991	0.0186809	-0.145776	-0.253486	-0.012575	-0.114311	-0.134078	-0.114586	-0.168254	-0.0814212	-0.202005	-0.0886241	-0.0221762	0.645969	-0.043289	-0.0197725	0.113357	0.0702822	0.0372076	-0.150634	-0.0689341	-0.27159	-0.267169
YDL223C	HBT1	4	58835	0.402202	0.150992	0.180372	-0.103131	-0.214858	0.280741	0.0152756	-0.0515071	-0.0183297	-0.0284506	0.0736662	-0.183	0.0494918	-0.12587	0.797098	0.119087	0.154823	0.239982	0.171456	0.309397	-0.165322	0.0241946	-0.274872	-0.287112
YDL222C	FMP45	4	61336	1.70311	1.16478	1.19702	0.921598	0.798085	1.22537	0.978763	0.913479	0.99315	0.943634	1.04097	0.850965	1.08729	1.11777	2.48701	-2.06353	-1.96013	0.689899	1.11846	1.09669	0.881211	1.05544	0.821313	0.758598
YDL221W	YDL221W	4	62286	0.0226401	-0.207284	-0.144797	0.0867483	0.26172	-0.183868	0.136271	0.136651	0.163993	0.254992	0.0140557	0.157676	0.00754647	-0.0839279	0.224258	-0.0923016	-0.0970336	-0.285052	-0.188456	-0.428306	-0.105119	0.0223557	0.0718727	0.0667715
YDL220C	CDC13	4	63631	-0.00430163	-0.167673	-0.15156	0.0796623	0.122691	-0.169697	0.112157	0.156074	0.0944712	0.253113	-0.103	0.105959	-0.000815797	-0.0327538	0.457134	-0.0524016	0.00308662	-0.224936	-0.0590015	-0.416254	-0.229152	-0.035122	0.0686263	0.035881
YDL219W	DTD1	4	65503	-0.630177	-0.575914	-0.499553	-0.444997	-0.386982	-0.568513	-0.00181672	0.0890943	-0.0398588	0.1509	-0.0210269	0.01478	-0.167556	-0.381443	-0.209474	-0.110769	-0.230415	-0.38585	0.0904735	-0.16296	0.0259223	0.0607822	-0.0289624	-0.108119
YDL218W	YDL218W	4	66969	-0.499907	-0.307959	-0.318539	-0.0828744	0.191459	-0.310087	-0.0198887	0.0208204	-0.0578106	0.187424	-0.102866	0.153063	-0.129434	0.137737	-0.240222	-0.345299	-0.733688	-0.411699	0.115928	-0.119019	0.487928	0.392499	0.583764	0.601817
YDL217C	TIM22	4	68294	-1.02393	-1.16998	-1.10775	-0.745265	-0.584666	-1.16326	-0.852121	-0.659293	-0.777304	0.178545	-0.0371141	0.0721968	-0.41572	-0.396346	0.452906	0.0885017	0.0519645	0.168579	-0.138133	-0.384168	0.158974	0.174755	0.0130285	-0.115896
YDL216C	RRI1	4	69658	-0.036422	-0.102648	-0.0602923	-0.104642	0.0964675	-0.0931112	0.0120669	-0.0122542	-0.0334706	0.118848	-0.0805553	0.0301422	-0.0125914	0.0505328	0.421776	0.0228555	-0.080623	-0.174647	-0.0779716	-0.256867	-0.250087	-0.276046	-0.0991158	-0.20256
YDL215C	GDH2	4	72279	-0.407891	-0.675222	-0.861233	-0.274587	-0.514026	-0.672609	-0.731775	-0.935529	-0.829352	-0.7719	-0.487379	-0.542986	-0.297674	0.327577	0.228484	-0.14508	-0.604272	0.672674	-0.0474269	-0.136989	-0.0875304	-0.141272	0.445803	0.390651
YDL214C	PRR2	4	75495	0.348714	0.068537	0.0924788	-0.141586	-0.534315	0.109263	-0.24901	-0.314292	-0.31217	-0.496665	-0.190128	-0.582668	-0.0437083	-0.0497212	1.00483	0.0502234	0.190554	0.408783	0.211659	0.286041	-0.126312	0.0343109	-0.410338	-0.3197
YDL213C	NOP6	4	77627	-0.14945	-0.121809	-0.117251	-0.0475984	0.222849	-0.0445232	0.181505	0.191494	0.0843022	0.26514	0.0130783	0.00151054	0.0578244	0.17949	-0.0542957	-0.256631	-0.514199	-0.371496	-0.139179	-0.195946	-0.095202	-0.123522	0.049049	0.0986729
YDL212W	SHR3	4	78742	-0.618489	-0.392702	-0.555634	-0.0718443	0.209217	-0.442487	-0.0892539	-0.143388	-0.212712	0.149212	-0.217842	0.166316	-0.106387	0.301664	0.111949	-0.27808	-0.662338	-0.227602	0.0374148	0.201182	0.320762	0.197611	0.38122	0.287357
YDL211C	YDL211C	4	79853	-0.734495	-0.325193	-0.296181	-0.102832	0.0113536	-0.261766	-0.0646479	0.0485823	-0.119217	0.0885239	-0.196252	-0.0251468	-0.0366016	-0.310026	-1.10344	-0.151583	-0.319195	-0.587845	-0.0742987	-0.250081	0.12071	0.213843	0.140158	0.0819643
YDL210W	UGA4	4	85127	-0.121433	-0.207181	-0.165897	-0.386146	-0.641845	-0.313681	-0.186519	-0.155134	-0.259897	-0.139595	-0.131156	-0.29193	0.00695789	-0.244655	0.195246	-0.226966	-0.0934566	-0.0219805	0.204671	0.00186766	-0.281145	0.0257614	-0.349262	-0.359997
YDL209C	CWC2	4	86716	-0.280625	-0.275008	-0.22421	-0.130136	-0.0533639	-0.273766	-0.0101584	0.00875368	0.0363347	-0.0100111	-0.229499	-0.222371	-0.0879076	-0.306318	-0.240641	-0.189901	-0.312949	-0.446492	0.20334	-0.211838	0.0157572	0.194128	-0.0454966	-0.0543653
YDL208W	NHP2	4	87747	-0.41178	-0.4018	-0.391312	0.119164	0.16911	-0.338845	-0.0578191	-0.0151362	-0.0368406	0.288853	-0.159395	0.173427	-0.0154638	0.248109	-0.236061	-0.143362	-0.391528	-0.475324	-0.0966582	-0.306621	-0.0642686	-0.0225442	0.0801353	0.0575156
YDL207W	GLE1	4	89056	0.0568978	0.0130271	0.0234082	0.0771382	-0.0577151	-0.0175038	-0.28991	-0.274539	-0.276534	0.125425	0.00179332	0.0782848	-0.0832806	-0.0821293	0.424048	-0.176082	-0.223777	-0.0532248	-0.023145	-0.137254	0.0852002	0.360617	0.315188	0.374862
YDL206W	YDL206W	4	91320	-0.836857	-0.339491	-0.301375	0.094472	0.0280959	-0.431978	-0.0531429	-0.0441272	-0.0743972	0.122701	-0.119502	0.0345429	-0.00218508	-0.33312	-0.755063	0.0549539	-0.0585065	-0.504073	0.0289264	-0.463716	-0.0116792	0.291348	0.199151	0.306417
YDL205C	HEM3	4	93253	0.336552	0.0496996	0.0641322	-0.0650514	0.0754065	0.108971	-0.0294822	0.0129954	-0.0478984	0.138817	0.0373347	0.0701768	0.0524042	-0.0188291	0.942168	-0.105341	-0.226746	0.212098	0.0531036	-0.193396	-0.0432566	-0.0213184	-0.10107	-0.170807
YDL204W	RTN2	4	95195	-0.526515	-0.583699	-0.599211	-0.386859	-0.0501572	-0.574243	-0.316317	-0.161853	-0.306584	-0.0263053	-0.559585	-0.161067	-0.30139	-0.411465	-0.0566951	0.0801715	-0.0327722	-0.0131617	-0.202283	-0.468939	0.0700619	0.0837505	0.123918	-0.0440472
YDL203C	ACK1	4	97017	0.0982391	0.0606779	0.0923408	-0.0428509	-0.0483114	-0.0872941	-0.0594946	-0.0790301	0.00195439	0.0951178	0.0735386	0.116168	0.0368792	0.00689151	0.522821	-0.0428537	0.0705269	-0.0919422	0.16321	-0.000416749	-0.179151	-0.0475042	-0.0921698	-0.0801521
YDL202W	MRPL11	4	98849	-0.684988	-0.359318	-0.451094	-0.0983696	0.120444	-0.4586	-0.069353	-0.0666101	-0.203412	0.112142	-0.130672	0.138718	0.0800193	-0.118311	-0.746048	-0.0960346	-0.608978	-0.479192	0.108764	-0.225598	0.241309	0.095341	0.36914	0.277528
YDL201W	TRM8	4	99991	0.139245	0.0275629	0.0243944	-0.105227	-0.0452577	0.137834	0.0680321	0.0376494	-0.00299327	-0.00287505	0.0574371	-0.14304	-0.0260444	-0.143478	0.244513	-0.183134	-0.242024	-0.0616143	0.194208	0.0138495	0.14469	0.148834	0.0731586	0.128356
YDL200C	MGT1	4	100784	-0.740711	-0.397636	-0.443779	0.064577	0.289972	-0.358461	0.0282334	0.0947326	0.0142236	0.285616	-0.0629625	0.145081	0.0390222	-0.0576946	-0.702981	-0.203565	-0.400928	-0.71704	-0.0524985	-0.312488	0.0389194	-0.0369989	-0.0190756	-0.0984463
YDL199C	YDL199C	4	102321	-0.0970128	0.195259	0.249328	-0.008609	-0.392643	0.196817	-0.098487	-0.190096	-0.119165	-0.319837	-0.0989867	-0.380659	0.150459	0.0875394	-0.612609	-0.0933766	-0.0744524	-0.0964037	0.333547	0.434061	-0.0199802	0.130263	-0.341574	-0.325184
YDL198C	GGC1	4	104100	-0.39281	-0.306927	-0.499992	-0.0873755	0.209135	-0.322244	-0.254366	-0.297267	-0.27493	0.109473	-0.118994	0.137196	-0.0907412	0.408169	-0.00992498	-0.187168	-0.417893	-0.19984	-0.256087	-0.00795195	-0.227196	-0.109566	0.195538	0.0892339
YDL197C	ASF2	4	105705	0.747526	0.210828	0.246103	-0.0589313	-0.458744	0.300553	-0.125828	-0.235264	-0.145254	-0.26839	0.0382192	-0.25885	0.00351474	0.163348	1.36478	-0.0886171	-0.00948653	0.324476	-0.00688189	0.253297	-0.264674	0.107981	-0.18683	-0.157626
YDL196W	YDL196W	4	106905	-0.00533571	-0.178381	-0.0969554	-0.277885	-0.596987	-0.122758	-0.379877	-0.398672	-0.417503	-0.490334	-0.373348	-0.464504	-0.227926	-0.282046	-0.159929	-0.00305891	0.0860062	-0.0937667	-0.133549	-0.248142	-0.432734	-0.0383864	-0.276398	-0.389047
YDL195W	SEC31	4	109118	-0.545849	-0.377703	-0.507469	-0.255819	-0.448392	-0.435003	-0.445023	-0.678366	-0.616423	-0.626065	-0.282297	-0.325069	-0.115642	0.442059	0.0358816	-0.0172775	-0.377368	-0.144858	0.130183	0.220978	0.100658	0.14488	0.662911	0.528352
YDL194W	SNF3	4	112907	-0.379371	-0.0281043	0.0412641	-0.0653734	0.0275515	-0.126795	0.075008	0.00589107	-0.100491	0.0831722	0.0603747	-0.0566019	0.0878524	-0.0836997	-0.758672	0.014296	-0.188373	-0.663496	0.000334102	-0.217864	-0.223036	-0.146071	-0.246905	-0.276074
YDL193W	NUS1	4	115235	-0.15143	-0.05568	0.0120245	0.0330421	-0.23607	-0.0490643	-0.133219	-0.104354	-0.151963	-0.100722	-0.104387	-0.252172	0.0276103	-0.0542696	0.311928	0.105425	-0.0144665	-0.0856458	0.226531	0.207233	0.0301842	0.223582	-0.111918	-0.12184
YDL192W	ARF1	4	116593	-0.309757	-0.0775383	-0.0375986	0.0141516	-0.0783919	-7.26621e-05	-0.0852497	-0.0834403	-0.0655104	-0.00292003	-0.110543	-0.0464219	0.0396305	-0.121384	-0.158177	0.0882092	0.0123121	-0.423469	0.141754	0.0572886	-0.211995	0.00118423	-0.228312	-0.297849
YDL191W	RPL35A	4	118090	-0.700919	-0.406584	-0.425094	0.277246	0.22055	-0.35277	0.20787	0.0270649	0.0260164	0.462202	-0.129624	0.284908	0.069706	0.59984	-0.276391	-0.171571	-0.448478	-0.800487	-0.181135	-0.259071	-0.130512	-0.0682672	0.427486	0.25011
YDL190C	UFD2	4	120149	-0.206113	-0.0269876	-0.0235815	0.0232878	-0.0251392	-0.0483368	-0.01978	-0.00508955	-0.0388204	0.0710875	0.00291558	-0.0349584	0.104154	-0.319779	-0.435159	0.0407245	-0.00109798	-0.282597	0.136045	-0.280461	-0.255877	0.0497982	-0.159752	-0.159935
YDL189W	RBS1	4	122902	-0.143922	0.049226	0.0903053	-0.114289	-0.309279	0.0891338	-0.0406931	-0.0369586	-0.100345	-0.0382648	0.0192778	-0.0874213	0.0128096	0.0171493	-0.342406	-0.0387343	0.0106969	-0.122167	0.0767138	-0.0027151	-0.153953	0.0455798	-0.173521	-0.172273
YDL188C	PPH22	4	124431	-0.87092	-0.28259	-0.222758	0.0532323	0.272219	-0.342426	0.0963135	0.126124	0.00697739	0.31666	-0.0521487	0.155441	-0.0151224	-0.442733	-1.27913	-0.0144895	-0.188229	-0.963598	0.039458	-0.377836	0.0506367	0.0946095	0.133444	-0.0239499
YDL187C	YDL187C	4	125673	-0.617105	-0.296862	-0.205242	-0.11384	-0.314626	-0.340482	-0.266514	-0.23402	-0.362319	-0.120788	-0.277535	-0.202651	-0.0407574	-0.287986	-0.549781	-0.0162928	-0.0776982	-0.628927	0.0482373	-0.214142	-0.267292	-0.0456392	-0.30303	-0.373278
YDL186W	YDL186W	4	126032	-0.174201	-0.0637372	-0.191566	-0.180384	0.125659	0.00797002	0.0995163	-0.019482	0.0470641	0.148694	0.205771	0.181165	-0.13564	1.017	0.209762	-0.259539	-0.343133	-0.25058	-0.270558	0.297958	-0.106841	-0.327732	0.211621	0.143997
YDL185C-A	YDL185C-A	4	126721	-0.228102	-0.152845	-0.10717	0.0286466	0.184351	-0.170128	0.0961417	0.158022	0.0225798	0.262011	-0.104144	0.174925	0.12733	-0.101297	0.068505	-0.184743	-0.306433	-0.365271	0.313757	0.0492412	-0.0653239	-0.0708829	0.0296853	0.0297882
YDL185W	VMA1	4	128394	-0.432554	-0.318696	-0.240537	0.081068	0.221596	-0.386046	-0.000518582	0.1108	0.0332578	0.227	-0.191455	0.229192	0.00381758	-0.2393	-0.248824	-0.188793	-0.313562	-0.668421	-0.0191067	-0.562399	-0.0595626	0.0817877	0.286046	0.149624
YDL184C	RPL41A	4	130445	0.233764	0.132465	0.220104	-0.216141	-0.477035	0.270731	-0.0388876	-0.160496	-0.171782	-0.354804	-0.0745173	-0.470018	-0.0900752	0.0195622	0.215041	0.0216983	0.202749	0.00180905	0.243822	0.0404329	-0.242524	0.110837	-0.305047	-0.18236
YDL183C	YDL183C	4	131352	-0.326197	-0.173742	-0.106017	-0.0947363	0.0758982	-0.184165	-0.000857399	0.0655434	-0.0610372	0.215847	0.0159558	0.0434491	0.11335	-0.0312844	0.113603	-0.112357	-0.36328	-0.213773	0.288616	0.0633859	0.126544	0.149778	8.7492e-05	-0.040034
YDL182W	LYS20	4	134080	-0.603662	-0.298109	-0.498719	-0.281786	-0.0156672	-0.330126	-0.173319	-0.401994	-0.380825	-0.166278	-0.0929232	0.0298011	-0.251384	0.563107	0.514373	-0.367276	-0.522439	0.140464	0.023309	0.281281	0.302323	0.00774975	0.311675	0.239801
YDL181W	INH1	4	135307	0.141813	0.0580439	0.0824386	-0.122157	-0.378144	0.111924	-0.111718	-0.228777	-0.203543	-0.316937	-0.054342	-0.242949	-0.00825688	0.296863	0.327937	-0.0338714	0.0769761	0.0494519	0.0999783	0.246084	-0.291026	-0.0687577	-0.320344	-0.318201
YDL180W	YDL180W	4	136717	-0.318718	-0.0928112	-0.163579	0.250099	0.245255	-0.129561	0.151063	0.155297	0.108201	0.415063	0.105401	0.407494	0.189889	0.0494308	-0.100713	-0.0287355	-0.223619	-0.424204	0.0803957	-0.120631	-0.0132287	0.0369614	0.158061	0.17682
YDL179W	PCL9	4	138748	-0.282852	-0.0988224	-0.139671	-0.0496338	-0.330761	-0.169487	-0.182226	-0.175193	-0.160366	-0.225303	-0.106271	-0.136058	-0.0280705	-0.195965	-0.295379	0.0236557	0.104821	-0.374184	0.0407291	-0.108651	-0.277857	-0.0619545	-0.2946	-0.243948
YDL178W	DLD2	4	140318	-1.34185	-0.741918	-0.678152	-0.316838	-0.376013	-0.866338	-0.496232	-0.524806	-0.588364	-0.325397	-0.437083	-0.150725	-0.239084	-0.681182	-1.43738	-0.383121	-0.664107	-1.12681	-0.166548	-0.551405	-0.0828451	-0.0734303	0.0721564	0.0528022
YDL177C	YDL177C	4	141465	-0.3411	-0.17642	-0.137688	-0.063978	-0.102542	-0.179945	-0.149015	-0.0169688	-0.162958	0.0676158	-0.104048	0.000269224	-0.0162367	-0.152128	-0.158929	-0.153611	-0.389843	-0.15067	0.0420297	-0.0669134	0.117607	0.120458	-0.0737701	-0.0563125
YDL176W	YDL176W	4	143160	-0.865609	-0.352851	-0.215157	0.163866	0.234347	-0.381163	0.0334078	0.0830217	-0.0768989	0.257307	-0.0912622	0.103136	0.18998	0.0538581	-0.919319	-0.000225383	-0.324284	-0.46925	0.768755	0.397698	0.404366	0.297182	0.159364	0.129088
YDL175C	AIR2	4	145001	-0.0208589	-0.0165626	0.0265013	-0.218031	-0.569682	-0.0697543	-0.221876	-0.363844	-0.310892	-0.403102	-0.204092	-0.40227	-0.0411563	-0.136617	0.266122	0.0967995	0.145622	0.0963531	0.309229	0.263475	-0.152977	0.0588745	-0.326132	-0.232743
YDL174C	DLD1	4	146707	0.0910253	-0.0643425	-0.134844	-0.511769	-0.452705	0.125699	-0.304705	-0.476653	-0.457939	-0.44878	-0.0450252	-0.260252	-0.395904	0.548171	0.557427	-0.249903	-0.374198	0.280653	-0.143847	0.441485	-0.229088	-0.274232	-0.214807	-0.254659
YDL173W	PAR32	4	148634	-0.367243	-0.254993	-0.175058	0.109441	0.365584	-0.17254	0.231673	0.268263	0.169606	0.470116	0.0727406	0.268522	0.194734	-0.0601307	-0.477254	-0.204929	-0.237459	-0.605281	0.0707254	-0.444214	0.0761763	0.072158	0.0993137	0.128186
YDL172C	YDL172C	4	148846	0.0872708	0.00696255	0.0745255	0.0277779	-0.267417	0.0102594	-0.187557	-0.139535	-0.18775	0.0132929	-0.00433746	-0.108914	0.00462491	-0.0915092	0.64343	0.1122	0.0713272	0.237117	0.2596	0.194283	-0.0818589	0.0263223	-0.140288	-0.2091
YDL171C	GLT1	4	152421	-0.067027	-0.154587	-0.07741	-0.0748667	0.10147	-0.106809	0.0394013	0.0566243	-0.0409149	0.196933	-0.059998	0.0379349	0.0611014	-0.224176	0.261938	-0.000464831	-0.132127	-0.0977622	0.139071	-0.145052	-0.000845855	0.0486106	-0.0839892	-0.102265
YDL170W	UGA3	4	157111	-0.651303	-0.336086	-0.311086	0.0143052	-0.00626934	-0.406221	-0.086762	-0.0318534	-0.148487	0.0837344	-0.176948	-0.0158914	0.0595002	-0.213036	-0.677052	0.0582125	0.0118922	-0.660693	0.0814149	-0.346189	-0.116139	0.00608234	-0.314305	-0.309124
YDL169C	UGX2	4	158399	-0.0348676	0.202323	0.183065	-0.0868654	0.145745	-0.526723	-0.0950087	0.0117611	-0.152312	0.124811	-0.296886	0.116567	-0.22024	-0.252741	-0.543175	-0.541616	-0.781972	-0.823416	-0.164112	-0.618337	0.0355416	-0.191383	-0.0118474	-0.0656458
YDL168W	SFA1	4	160184	-0.191888	0.0447715	0.113639	0.476395	0.698564	-0.000821329	0.502391	0.62806	0.489836	0.834658	0.337211	0.739472	0.495132	0.119499	-0.220115	0.121623	-0.0467134	-0.542538	0.341082	-0.184333	0.490473	0.54464	0.395169	0.508257
YDL167C	NRP1	4	162074	-0.0722756	-0.279637	-0.394412	-0.642467	-0.697057	-0.176632	-0.48215	-0.70687	-0.701329	-0.705355	-0.298734	-0.54175	-0.356663	0.271884	-0.0385575	-0.103616	-0.343691	0.204147	-0.0620967	-0.020471	-0.0729362	-0.264435	0.0439419	-0.0715997
YDL166C	FAP7	4	163745	-0.512603	-0.309601	-0.271322	0.0103392	0.101971	-0.318491	-0.232942	-0.179139	-0.292292	0.0952937	-0.177699	0.250215	0.0726279	-0.19369	-0.480484	0.00605981	-0.271647	0.021743	0.176701	-0.0784697	0.189383	0.175213	0.370452	0.291845
YDL165W	CDC36	4	164577	-0.264991	-0.356739	-0.38049	-0.327829	-0.411549	-0.363751	-0.462108	-0.565034	-0.421486	-0.428617	-0.244463	-0.218143	-0.203353	-0.0312186	0.0814878	-0.0763464	-0.183232	-0.322992	-0.0936797	-0.231533	-0.215752	-0.124049	0.121405	0.158849
YDL164C	CDC9	4	166120	0.707086	0.221757	0.29334	0.110108	-0.167504	0.262837	0.0631237	0.0401953	-0.0692604	-0.0675992	0.0245943	-0.0370353	0.1788	0.214719	1.19403	0.27183	0.329288	0.396203	0.36293	0.131448	-0.18996	0.0432527	-0.261987	-0.277785
YDL163W	YDL163W	4	167107	-0.351718	-0.391309	-0.246756	0.238073	0.370454	-0.566087	0.0829604	0.231614	-0.0381004	0.376643	0.0549886	0.401833	0.210426	-0.119423	0.130207	-0.127621	-0.633061	-0.41183	0.325179	-0.0419549	0.642939	0.507861	0.564044	0.546532
YDL162C	YDL162C	4	167537	-0.266022	-0.0205753	-0.0941204	0.0571472	0.271156	-0.145819	0.169085	0.175412	0.087102	0.287735	0.154584	0.2092	0.139785	-0.0377347	-0.17238	-0.187789	-0.335535	-0.455771	-0.0220133	-0.23164	0.0218788	0.133296	0.110538	0.0912428
YDL161W	ENT1	4	168396	-0.383683	-0.369303	-0.312577	-0.0493071	0.275096	-0.359118	0.136162	0.156703	-0.039352	0.319786	-0.140909	0.180094	0.0623092	-0.307026	-0.608212	-0.223269	-0.36526	-0.753304	0.032549	-0.699643	-0.172713	0.0200037	0.102787	-0.0361855
YDL160C	DHH1	4	171170	-0.118943	-0.119404	-0.0137438	-0.107953	-0.194584	-0.0159702	-0.102523	0.022127	-0.118871	0.0641936	-0.0325617	-0.0619048	0.025912	-0.036607	0.194597	-0.12732	-0.223916	0.0710657	0.149818	0.0429008	0.0260794	0.100282	-0.114596	-0.110554
YDL159W-A	YDL159W-A	4	172247	-0.451502	-0.431694	-0.41892	-0.0977723	-0.161104	-0.0930232	-0.123988	-0.0488943	-0.166066	-0.489685	-0.499427	-0.527093	-0.0512962	-0.32469	-0.318012	0.184936	0.235972	-0.267	-0.0789312	0.00912847	-0.303204	0.00321865	-0.211921	-0.339077
YDL159W	STE7	4	173254	0.10084	0.112882	0.190227	-0.0143311	-0.107277	0.153395	0.012592	-0.10945	-0.100082	0.0638981	-0.0299674	-0.0779101	0.131449	-0.00441931	0.447594	0.212649	0.233472	0.0865251	0.391984	0.145979	-0.137573	0.0418278	-0.359198	-0.330092
YDL158C	YDL158C	4	174020	-0.501377	-0.180369	-0.00611258	0.348054	0.378176	-0.196461	0.174466	0.186409	0.158521	0.434615	0.0420468	0.256553	0.273354	-0.405236	-0.877846	0.221359	0.100227	-0.887762	0.0344729	-0.437921	0.0108411	0.173746	0.0182456	0.12722
YDL157C	YDL157C	4	174410	-0.861795	-0.745219	-0.850331	-0.165794	0.0504783	-0.561821	-0.32899	-0.391026	-0.467727	-0.0596073	-0.183566	0.0353665	-0.182346	0.520209	-0.296739	-0.205254	-0.682274	-0.383967	-0.106399	-0.175492	0.0942389	-0.0224333	0.44949	0.454923
YDL156W	CMR1	4	175702	0.0979077	-0.0562502	0.00178757	-0.0323253	-0.0960058	-0.0818894	-0.00466173	0.0363638	-0.0303194	0.0587793	-6.68545e-05	0.0530647	-0.0142951	-0.0857303	0.358503	-0.032055	0.00696524	-0.169568	0.0951152	-0.431444	-0.278484	0.0122347	-0.0875773	-0.13628
YDL155W	CLB3	4	177414	-0.0870562	-0.154394	-0.0885107	0.00788191	0.085375	-0.154231	0.0145928	0.087246	0.0154921	0.178207	0.0463747	0.147576	0.0244725	-0.0361395	0.00248244	-0.156721	-0.253664	-0.350236	-0.0466942	-0.283223	-0.200265	-0.0600014	-0.120304	-0.105812
YDL154W	MSH5	4	179686	-0.541523	-0.220605	-0.13389	0.199063	0.104015	-0.187994	0.0174213	0.00610386	-0.0330673	0.130122	-0.105517	0.123879	0.128565	-0.235793	-0.793489	0.065053	0.0574379	-0.67126	0.159416	-0.264664	0.0395458	0.124867	0.0975507	0.0567091
YDL153C	SAS10	4	182102	0.419531	0.0566929	0.147546	-0.192583	-0.383844	0.183466	-0.161706	-0.226208	-0.18086	-0.215074	-0.0440433	-0.276387	-0.133203	-0.0255082	0.833064	-0.0509519	0.0121286	0.403696	0.138982	0.267174	-0.146626	0.0260356	-0.274643	-0.419678
YDL152W	YDL152W	4	183004	-0.511243	-0.208389	-0.381618	-0.100812	0.00806031	-0.311278	-0.0721888	-0.0843112	-0.116475	-0.010198	-0.0374341	0.0151585	-0.0696587	0.338405	-0.18003	-0.176401	-0.383761	-0.483507	-0.0458801	-0.215042	-0.0726485	-0.051829	0.190851	0.150707
YDL151C	BUD30	4	183608	-0.00392514	-0.101875	-0.0415729	0.226848	0.235701	-0.00528118	0.0559421	0.178477	0.153978	0.296549	0.107993	0.328097	0.0646724	0.0130626	0.457533	-0.176695	-0.24599	-0.0171562	0.0687769	0.0835294	0.171802	0.0988118	0.140592	0.180932
YDL150W	RPC53	4	183977	0.0845978	0.136273	0.097029	0.12326	0.087354	0.106652	0.274673	0.260855	0.181807	0.24112	0.209724	0.28157	0.089772	0.101153	0.0775607	-0.136735	-0.0744671	-0.0938112	-0.015726	-0.190803	0.011057	-0.028617	0.127624	0.171545
YDL149W	ATG9	4	186421	-0.523793	-0.372193	-0.352216	-0.125391	-0.120135	-0.468093	-0.189628	-0.163634	-0.222961	-0.0425232	-0.0453912	-0.0599012	-0.0479165	-0.18866	-0.502929	-0.21366	-0.390087	-0.746243	-0.0711236	-0.484119	-0.101168	0.0669267	0.0462822	0.0723734
YDL148C	NOP14	4	189370	-0.203804	-0.0373931	-0.0794553	-0.0158909	0.37492	-0.0689239	0.179837	0.263709	0.171912	0.344922	0.256601	0.377166	0.0406839	0.628293	-0.412027	-0.354048	-0.620072	-0.0861769	-0.180657	0.00808264	0.0739167	-0.0587056	0.250041	0.311202
YDL147W	RPN5	4	191592	0.0732085	-0.0982949	-0.0818031	-0.132239	-0.284557	-0.0948781	-0.181887	-0.234321	-0.350673	-0.176137	-0.117532	-0.161456	0.0423727	0.0277954	0.372792	0.0165538	-0.254572	0.231667	0.155997	0.00287201	-0.0555616	0.112004	-0.00303321	-0.0238692
YDL146W	LDB17	4	193487	-0.352946	0.0179786	0.0561408	0.0120637	0.0410025	0.0218773	0.0107041	0.0266056	-0.00881266	0.194979	0.108507	0.0380413	0.0685275	0.0591086	-0.35087	-0.0680902	-0.106619	-0.262379	0.13062	0.0417381	-0.025614	0.0689346	-0.122815	-0.167426
YDL145C	COP1	4	196373	-0.304578	-0.0620906	0.0680567	-0.134418	-0.464243	-0.0308592	-0.241796	-0.282708	-0.271658	-0.23933	-0.0803256	-0.348247	-0.0307731	-0.0365109	-0.218976	0.215075	0.269026	-0.118275	0.32799	0.257461	-0.096925	0.142034	-0.353366	-0.281097
YDL144C	YDL144C	4	199197	0.0427862	-0.298044	-0.168678	0.0044557	0.212096	-0.22262	0.0110979	0.100241	-0.0246971	0.289619	-0.161541	0.134996	-0.0088868	-0.195673	0.619185	-0.300615	-0.405414	0.107056	0.084486	-0.235634	0.180167	0.133926	-0.0700433	0.01033
YDL143W	CCT4	4	200789	-0.969703	-0.448934	-0.426985	0.0618483	0.281622	-0.573431	-0.0964556	-0.0345072	-0.14202	0.269849	-0.121884	0.242751	0.0567584	-0.120768	-0.923756	-0.0864937	-0.511401	-0.822145	0.0258132	-0.433901	0.135988	0.135515	0.203035	0.190912
YDL142C	CRD1	4	202144	-0.0970152	-0.19302	-0.199559	0.110458	0.0820654	-0.216394	-0.102556	-0.0315006	-0.204196	0.125084	0.00264699	0.117466	0.0771522	-0.013839	-0.0647152	-0.00163846	-0.0859118	-0.0503332	0.164056	-0.0635165	0.0746781	0.12667	-0.0101481	0.0219908
YDL141W	BPL1	4	204075	-0.55829	-0.351945	-0.361489	0.149451	0.132846	-0.415594	0.00162815	0.0651521	-0.0554017	0.102484	-0.157715	0.202	0.115656	0.126985	-0.590648	-0.0772398	-0.258008	-0.562216	-0.100502	-0.669264	-0.275761	0.0583166	-0.0580153	0.0693064
YDL140C	RPO21	4	207960	0.00333598	0.164599	0.249133	0.00203102	-0.11034	0.320182	0.0521166	0.0746014	-0.0138573	-0.0628695	0.0248947	-0.0704873	0.114847	-0.238852	0.542491	0.163279	0.13784	0.190335	0.338351	0.430252	0.106375	0.165923	-0.156466	-0.170816
YDL139C	SCM3	4	211710	-0.286106	-0.204836	-0.251708	-0.270487	-0.376446	-0.1942	-0.392063	-0.483778	-0.461495	-0.286024	-0.0163094	-0.0615271	-0.143275	0.146127	0.150371	-0.13886	-0.303964	-0.0440806	0.183828	0.293161	0.0746096	-0.0184873	0.180251	0.189807
YDL138W	RGT2	4	214496	0.00828712	-0.128337	-0.0492812	-0.154676	-0.130123	-0.0988693	-0.0397245	0.0571382	-0.132935	-0.00231099	-0.101832	-0.0970995	0.0710765	-0.12827	0.063568	0.10949	0.0530508	0.0499303	0.339863	0.0398062	-0.0732404	0.0507525	-0.237142	-0.266841
YDL137W	ARF2	4	216801	-0.114423	-0.175209	-0.124155	-0.225443	-0.21397	-0.177082	-0.130119	-0.13576	-0.200968	-0.100158	-0.0356352	-0.0270475	0.0112626	0.0983838	0.0695517	-0.135863	-0.407042	-0.214851	0.326738	0.0655779	-0.119535	-0.165717	-0.12822	-0.174799
YDL136W	RPL35B	4	217983	-0.599545	-0.37882	-0.389873	0.334938	0.241039	-0.314886	0.274729	0.0657814	-0.0489062	0.410807	-0.108773	0.362405	0.124777	0.745036	-0.0578636	-0.149094	-0.418009	-0.442065	-0.0468445	0.076876	0.121799	-0.0658208	0.398619	0.161269
YDL135C	RDI1	4	218984	-0.52235	-0.223922	-0.0715518	-0.565226	-0.779704	-0.163367	-0.417802	-0.475008	-0.504944	-0.43018	-0.285992	-0.569877	-0.348083	-0.272907	-0.774799	-0.328167	-0.311222	-0.202441	-0.014581	0.0527356	-0.160852	0.116927	-0.243829	-0.263176
YDL134C	PPH21	4	220216	-1.01355	-0.420555	-0.516463	0.00279307	0.613066	-0.585901	0.13369	-0.312782	0.0553377	0.613137	0.149264	0.508345	0.089034	0.276636	-1.15818	-0.171689	-0.47436	-0.955966	-0.26121	-0.316164	0.1038	0.00128964	0.409369	0.374748
YDL133C-A	RPL41B	4	221762	0.166206	0.114297	0.0899173	-0.271609	-0.421452	0.179353	-0.135881	-0.0729004	-0.184807	-0.214888	-0.0377398	-0.271928	0.00551273	0.0369976	0.145495	0.0101297	0.194851	0.0774237	0.220514	0.140846	-0.107901	0.072514	-0.313331	-0.245339
YDL133W	SRF1	4	223083	-0.728183	-0.578457	-0.584684	0.28752	0.191783	-0.38518	0.189578	-0.0220497	-0.0263738	0.17602	-0.366512	0.0790591	0.0635078	0.51105	-0.589317	-0.118619	-0.290982	-0.450004	-0.114892	-0.18425	-0.00770664	0.0467607	0.176687	0.00906713
YDL132W	CDC53	4	225527	0.122547	-0.0450168	-0.0853362	-0.0770865	-0.191095	0.0594892	0.205218	-0.0592052	-0.120747	0.0505676	0.0307968	-0.105042	-0.0113177	0.957215	0.314179	-0.106877	-0.274072	0.350194	-0.0817574	0.259062	-0.126049	-0.0389694	0.086663	-0.0725364
YDL131W	LYS21	4	228054	-0.581361	-0.237752	-0.371016	-0.429515	-0.182531	-0.170753	-0.131375	-0.518936	-0.417589	-0.369671	-0.0107594	0.0639996	-0.293251	0.435865	-0.333404	-0.162073	-0.251387	-0.363732	-0.191631	0.101856	-0.23317	-0.406815	-0.075941	-0.0941979
YDL130W-A	STF1	4	229301	0.614355	0.0781414	0.129206	-0.201689	-0.559527	0.220149	-0.242061	-0.275628	-0.295626	-0.282936	-0.156253	-0.324562	-0.161834	0.00918285	1.44939	-0.0886576	0.018204	0.51429	0.160011	0.32565	-0.320331	-0.150544	-0.632648	-0.479825
YDL130W	RPP1B	4	230216	-0.619025	-0.618908	-0.621246	-0.0689407	0.308495	-0.731836	-0.113397	-0.08176	-0.27372	0.0928316	-0.201052	0.125318	-0.0296651	-0.141687	-0.223949	-0.181892	-0.376398	-0.599372	-0.0670082	-0.443684	0.0022983	-0.0217532	0.241195	0.148746
YDL129W	YDL129W	4	231461	-0.58309	-0.295537	-0.235367	-0.00797928	0.223983	-0.462445	-0.0755711	-0.0168575	-0.24507	0.107736	-0.126373	0.167867	0.119286	-0.10483	-0.505893	-0.110989	-0.418147	-0.630496	0.195707	-0.163402	0.158652	0.194401	0.176233	0.245675
YDL128W	VCX1	4	233269	-0.396352	-0.29479	-0.119595	-0.224102	-0.0431696	-0.245442	-0.0465822	-0.0799303	-0.240287	-0.00744297	-0.0569594	-0.0520237	0.0492121	-0.155165	-0.431069	-0.00408482	-0.251996	-0.291384	0.261325	-0.096813	-0.0156449	0.12059	-0.118471	-0.191482
YDL127W	PCL2	4	235390	-0.102249	-0.120815	-0.0364343	-0.00816232	-0.21175	-0.112361	-0.0598086	-0.0595265	-0.185906	0.0420029	-0.0938766	-0.0369413	0.0957128	0.135695	0.298093	-0.00311541	-0.0724232	0.162657	0.32125	0.0516595	-0.00642875	0.152782	0.0150298	0.0229776
YDL126C	CDC48	4	237410	-0.497759	-0.336005	-0.384201	-0.0586511	0.39042	-0.373663	0.0365967	0.0501329	-0.113937	0.28747	-0.0607283	0.31936	0.0698509	0.359542	-0.140696	-0.165229	-0.53187	-0.300081	-0.0332915	-0.338232	0.0335974	-0.0791296	0.287157	0.290344
YDL125C	HNT1	4	239312	-0.106334	-0.221104	-0.246026	-0.0761641	0.0188995	-0.256803	-0.00252239	-0.0061695	-0.0719735	0.149849	-0.110025	-0.0505945	-0.0173029	-0.30761	0.485268	-0.227814	-0.244908	-0.272823	0.0269249	-0.296906	-0.10741	0.0193146	-0.103247	-0.222196
YDL124W	YDL124W	4	240728	-0.325109	-0.109263	0.00502633	0.0311047	-0.302982	-0.137606	-0.188595	-0.0958837	-0.175604	-0.0879367	-0.064307	-0.049214	-0.0129599	-0.108195	0.0847285	0.0544049	-0.101514	-0.411037	0.169724	-0.0843537	-0.038837	0.153583	0.0662041	0.0759981
YDL123W	SNA4	4	241629	-0.218917	-0.121794	-0.14451	0.0792135	0.110841	-0.146644	0.0294066	0.0143981	0.0773742	0.245039	0.122424	0.188415	0.0423676	-0.0591683	0.147874	-0.264392	-0.399515	-0.248598	-0.0139774	-0.525624	-0.167988	-0.0879432	-0.0417162	0.0753225
YDL122W	UBP1	4	243766	-0.656811	-0.278651	-0.392235	-0.187606	0.331612	-0.349641	-0.0461145	-0.0508356	-0.131724	0.177762	0.117793	0.191114	-0.0367908	0.316713	-0.37529	-0.237051	-0.671491	-0.574411	-0.234901	0.0840967	-0.0155361	-0.147128	0.204859	0.17426
YDL121C	YDL121C	4	245357	-1.09296	-0.630992	-0.625334	0.022853	0.28351	-0.813762	-0.043355	-0.0725327	-0.128894	0.228603	-0.0334828	0.224811	0.0445647	-0.10797	-1.25186	-0.224237	-0.859719	-1.27662	-0.0536719	-0.606268	0.266826	0.139556	0.605305	0.587394
YDL120W	YFH1	4	246185	-0.431303	-0.0811566	-0.386718	-0.335129	-0.241297	-0.0169223	-0.281865	-0.431168	-0.352803	-0.402713	0.155074	-0.213396	-0.237289	0.973524	-0.13167	-0.0433019	-0.315181	-0.377957	-0.272893	0.175447	-0.608076	-0.371086	0.0966332	-0.00920957
YDL119C	YDL119C	4	247150	0.0995343	-0.0688914	0.0272555	-0.0341357	-0.122446	-0.08329	-0.0285304	-0.00906576	-0.0783965	0.0563899	0.0515324	-0.0115183	0.0427287	0.0095707	0.393757	-0.0178309	-0.0133285	-0.235169	0.0991921	-0.0856507	-0.126015	0.0113706	-0.176935	-0.058101
YDL118W	YDL118W	4	247492	-0.644931	0.0159117	-0.210374	-0.402483	-0.0644749	-0.0887456	-0.112903	-0.304194	-0.275783	-0.176906	0.133569	-0.109953	-0.152986	0.685698	-0.245163	-0.124694	-0.468036	-0.287061	-0.122498	0.599852	-0.0871707	-0.219184	0.138172	-0.0182373
YDL117W	CYK3	4	249909	-0.260236	-0.183744	-0.133358	0.211078	0.364051	-0.297612	0.18353	0.289515	0.0607167	0.504396	0.225497	0.589516	0.314359	0.319212	0.211527	0.0609344	-0.164419	-0.174762	0.521726	0.143774	0.456684	0.41818	0.358859	0.241826
YDL116W	NUP84	4	252656	-0.35158	-0.0883805	0.0473324	-0.332162	-0.629782	-0.439979	-0.0949781	-0.137495	-0.18561	-0.0736939	-0.0190526	-0.180814	0.0938812	-0.114969	-0.100873	0.150539	0.0324059	-0.467005	0.282198	-0.0249461	-0.0588053	0.274245	-0.101154	-0.0735568
YDL115C	IWR1	4	254560	-0.315773	-0.266448	-0.245782	0.133557	0.210993	-0.420757	0.0419485	0.116901	0.058331	0.286771	-0.0608455	0.216123	-0.00262492	-0.459894	-0.161451	-0.196046	-0.320069	-0.679829	-0.0776304	-0.577941	0.0888119	0.149487	0.140861	0.189849
YDL114W-A	YDL114W-A	4	254991	-0.01452	-0.0486007	-0.0165776	0.355821	0.500438	-0.0288056	0.481754	0.49691	0.255109	0.597451	0.329527	0.396156	0.461298	0.150296	-0.275771	-0.116433	-0.406171	-0.609021	0.557522	-0.0871253	0.178557	0.131217	0.0850765	0.0772697
YDL114W	YDL114W	4	256067	-0.545435	-0.0909729	-0.0322158	-0.136643	-0.613364	-0.0943831	-0.272901	-0.363564	-0.34761	-0.413838	-0.13067	-0.241696	-0.178591	-0.176482	-0.932417	0.166923	0.333038	-0.393312	0.0232327	-0.0587006	-0.38796	-0.0172987	-0.32767	-0.160581
YDL113C	ATG20	4	257594	-0.350439	-0.263926	-0.168124	0.0207863	0.251149	-0.267259	0.148434	0.283359	0.133147	0.396088	-0.0372313	0.21035	0.126676	0.00770272	0.0277071	-0.187948	-0.317629	-0.199146	0.115324	-0.308608	0.18278	0.164222	0.0659699	0.038507
YDL112W	TRM3	4	261070	-0.302446	-0.288968	-0.244218	0.0887696	-0.121048	-0.243674	-0.0920134	-0.0171453	-0.126384	0.107081	0.013349	0.14159	0.0122522	-0.255959	-0.0107881	-0.0354214	-0.196309	-0.385264	0.133742	-0.339836	0.0151304	0.10607	-0.139651	-0.190588
YDL111C	RRP42	4	263711	-0.714273	-0.349345	-0.338236	0.270228	0.352656	-0.360862	0.0726572	0.102975	-0.00410314	0.389553	0.00401442	0.309806	0.127607	0.0655276	-0.0375405	-0.182214	-0.484542	-0.445261	0.166296	-0.0819482	0.202135	0.188679	0.251074	0.355169
YDL110C	TMA17	4	264738	0.461911	0.118472	0.177575	-0.195097	-0.56555	0.235885	-0.205452	-0.228351	-0.209628	-0.346598	0.0320092	-0.302784	-0.0912445	-0.0350221	0.726388	-0.00499928	0.084034	-0.024301	0.0986691	0.0456233	-0.435857	-0.127354	-0.37563	-0.212008
YDL109C	YDL109C	4	266229	-0.231809	-0.175065	-0.145222	0.0547654	-0.0377467	-0.191838	-0.00521144	0.0619946	0.0149452	0.150457	0.0402082	0.12293	-0.0279411	-0.247298	-0.22376	-0.165731	0.0692873	-0.403339	0.0415229	-0.275717	-0.210095	-0.0319713	-0.130502	-0.133366
YDL108W	KIN28	4	268198	0.0460369	-0.195396	-0.0364642	-0.404967	-0.506444	-0.169158	-0.0749941	-0.145806	-0.383947	-0.241722	-0.160859	-0.113795	-0.108402	-0.358792	-0.516574	0.0531746	0.236527	-0.522324	0.146317	-0.213302	-0.529473	-0.104799	-0.362282	-0.474758
YDL107W	MSS2	4	269448	0.0430194	0.149546	0.222375	0.00894004	-0.188102	0.24771	0.0945887	-0.299256	-0.171434	-0.091284	0.0898772	-0.148096	0.0214207	0.738563	0.196589	0.0235334	-0.00593215	-0.164858	-0.116081	0.320918	-0.422352	-0.163363	-0.093268	-0.0992109
YDL106C	PHO2	4	271061	-0.882157	-0.411488	-0.300141	0.112956	0.196492	-0.4337	-0.0146814	0.0168629	-0.1092	0.233436	-0.0792476	0.177084	0.0575747	-0.460733	-0.583275	-0.124694	-0.530946	-0.669971	0.174731	-0.353602	0.265084	0.252689	0.268488	0.26328
YDL105W	NSE4	4	272993	-0.758744	-0.223148	-0.0528519	0.00984918	-0.244563	-0.198915	-0.203407	-0.173651	-0.247132	-0.1591	-0.101299	-0.218915	0.0532262	-0.239276	-0.9357	0.138548	-0.00870814	-0.586074	0.319545	0.172902	0.0353707	0.242747	-0.108486	-0.102255
YDL104C	QRI7	4	274264	-0.118701	-0.300821	-0.473256	0.962976	0.901452	0.85132	-0.0218658	-0.502377	-0.309546	0.013999	-0.220138	-0.0765947	0.771239	1.16982	1.33285	-0.194242	-0.304514	0.562844	-0.332961	0.303741	-0.267265	-0.350161	0.127456	-0.185061
YDL103C	QRI1	4	275864	-0.446151	-0.316135	-0.265885	-0.107789	0.0026775	-0.44714	0.0951449	-0.0195469	-0.205637	0.220616	-0.0822551	0.178285	-0.102221	-0.260889	-0.449499	-0.2139	-0.566751	-0.997828	-0.0481191	-0.444519	0.14655	0.26097	0.230333	0.228294
YDL102W	POL3	4	278518	0.278381	-0.0625058	-0.0773233	-0.143411	-0.110156	-0.0551651	-0.0719169	-0.046187	-0.143767	0.00658024	0.00692187	0.0515522	-0.0134906	0.081295	0.209231	0.00256359	0.0323846	-0.232561	0.014053	-0.120488	-0.285346	0.0292921	-0.189057	-0.17314
YDL101C	DUN1	4	281077	-0.665248	-0.314406	-0.461467	-0.406665	-0.450062	-0.421262	-0.424411	-0.693955	-0.57709	-0.571428	0.0591635	-0.16029	-0.254518	0.470098	-0.0244148	-0.157644	-0.414501	-0.581801	-0.286267	0.0253692	-0.107025	-0.221047	0.184653	0.107964
YDL100C	GET3	4	282644	-1.09788	-0.875779	-0.863445	-0.625903	-0.0628162	-0.943059	-0.452259	-0.403068	-0.617084	-0.11314	-0.635601	-0.300807	-0.512882	-0.794855	-1.23816	-0.875309	-1.20323	-1.1463	-0.589684	-0.966082	-0.487987	-0.481896	-0.429596	-0.450737
YDL099W	BUG1	4	283931	-1.16332	-0.918884	-1.03689	-0.867111	-0.801301	-0.986672	-0.71439	-0.939641	-0.883442	-0.690427	-0.563392	-0.644758	-0.844093	-0.080961	-1.07939	0.644499	0.568149	0.426839	-0.852676	-0.588922	0.378482	0.741705	0.719224	0.685536
YDL098C	SNU23	4	284873	-0.535634	-0.315604	-0.132142	-0.00247967	0.0816619	-0.285903	0.0414979	0.107462	-0.00411609	0.12588	-0.161233	-0.0160803	-0.156761	-0.233151	-0.754132	-0.339052	-0.49103	-0.978776	-0.151042	-0.554123	-0.223091	-0.104895	-0.134171	-0.0410409
YDL097C	RPN6	4	286043	-0.533313	-0.875563	-0.881703	0.708326	0.553619	0.673236	0.154955	0.169163	0.0868909	0.426031	0.404408	0.372856	0.691534	0.546879	0.910439	0.140316	0.116118	-0.040632	-0.775842	-0.827479	-0.166231	0.160678	0.0029893	0.0493268
YDL096C	OPI6	4	287161	0.0490447	0.0403169	-0.0402901	-0.230222	-0.41842	0.0506692	-0.379132	-0.362432	-0.387723	-0.26409	0.0693398	-0.024898	-0.207707	0.468603	0.374214	-0.097093	-0.153162	0.372775	-0.122251	0.13247	-0.193765	-0.130711	-0.225107	-0.173765
YDL095W	PMT1	4	288285	-0.744157	-0.49032	-0.396532	-0.148302	0.470364	-0.52917	0.289262	0.243168	-0.00208201	0.440359	0.123406	0.479425	-0.0036776	0.0679669	-0.834378	-0.485231	-0.697231	-0.945001	-0.0538117	-0.437186	0.254074	0.0224323	0.418496	0.490988
YDL094C	YDL094C	4	289826	-0.254058	-0.254326	-0.23755	0.129113	0.256602	-0.305463	0.00246868	0.107354	-0.0578178	0.282796	0.0294126	0.223683	0.107802	-0.449676	-0.710196	-0.215856	-0.447037	-0.858784	0.340534	-0.162211	-0.0561026	0.0185826	-0.0831934	-0.084277
YDL093W	PMT5	4	291024	-0.350748	-0.406286	-0.418017	-0.128249	-0.0391897	-0.334563	-0.0857113	-0.161863	-0.236965	0.0308134	-0.0894371	-0.0344289	0.090769	0.328593	0.139041	-0.0766711	-0.209345	-0.0965965	0.0915147	-0.242719	-0.149875	-0.0166319	-0.0849468	-0.021979
YDL092W	SRP14	4	293001	-0.6136	-1.14468	-1.19074	-1.13217	-1.05515	-1.18411	0.813688	0.738686	0.678662	0.0609337	0.297473	0.0444893	1.08896	1.07039	1.58296	0.688382	0.838655	0.413805	0.743036	0.8672	-0.384407	-0.873619	-0.791988	-0.704566
YDL091C	UBX3	4	294075	-0.501653	-0.373231	-0.313153	-0.0703977	-0.00203372	-0.414006	-0.0451386	0.0415117	-0.102782	0.0938753	-0.0652339	0.0871435	0.0913471	-0.191336	-0.235407	-0.0940423	-0.265962	-0.542997	0.0850238	-0.446469	-0.107196	-0.0357149	-0.064048	-0.0159396
YDL090C	RAM1	4	295681	0.126402	0.199495	0.193148	0.388711	0.194435	0.143278	0.248837	0.304738	0.146621	0.428749	0.248052	0.331987	0.491656	0.266258	0.695504	0.0401637	-0.0016834	-0.236151	0.610518	0.18617	0.0405266	0.150989	-0.0854367	-0.154369
YDL089W	NUR1	4	297547	-0.000535775	-0.0934093	0.0181559	-0.345922	-0.535431	-0.315981	-0.301694	-0.38654	-0.443388	-0.123104	-0.0673801	-0.219115	-0.0450596	-0.170706	0.191937	-0.0355293	-0.110272	-0.346431	-0.0257256	-0.329334	-0.230881	0.0575804	-0.0727445	-0.0856055
YDL088C	ASM4	4	299210	0.0726327	-0.052203	-0.0228962	-0.20829	-0.588045	-0.016839	-0.260171	-0.369921	-0.369846	-0.299012	-0.112963	-0.351472	-0.17739	-0.123232	0.389873	-0.043899	0.0169417	0.115955	0.118209	0.137077	-0.268296	-0.0601689	-0.424873	-0.29789
YDL087C	LUC7	4	300606	0.0397178	-0.175729	-0.0655696	-0.168561	0.000996749	-0.228629	0.000606202	-0.109793	-0.126243	0.0133602	-0.0966379	-0.0352576	-0.0755849	-0.252597	0.0748104	-0.160388	-0.326438	-0.0882306	-0.0851734	-0.339251	-0.0216724	-0.0271931	-0.0956206	-0.0879199
YDL086W	YDL086W	4	301823	-0.180246	-0.0287305	0.0820981	-0.0362651	-0.360359	-0.0623902	-0.148764	-0.161147	-0.217757	-0.0682777	-0.00995945	-0.189655	-0.0056721	-0.0230646	-0.437015	0.0384173	0.0925482	-0.0731596	0.191542	0.123285	-0.155818	0.0181203	-0.160085	-0.153552
YDL085C-A	YDL085C-A	4	302567	-0.140374	-0.34343	-0.308696	-0.342296	-0.131464	-0.307176	-0.127119	-0.069803	-0.208379	-0.0690059	-0.259238	-0.144854	-0.274351	-0.228748	0.451629	-0.256396	-0.27828	0.0259234	-0.320017	-0.487162	0.0109684	0.0929819	0.0372053	0.0454433
YDL085W	NDE2	4	304029	-0.959144	-0.702438	-0.730653	-0.430911	-0.345942	-0.708055	-0.524882	-0.494761	-0.53934	-0.303912	-0.277005	-0.283329	-0.379712	-0.176072	-0.539557	0.368738	0.102616	-0.273938	-0.419472	-0.429675	0.25505	0.609861	0.485439	0.527581
YDL084W	SUB2	4	305907	-0.492632	-0.347479	-0.276521	0.113507	0.380507	-0.410696	0.126041	0.199111	0.0474711	0.432881	0.00353728	0.336407	0.138626	-0.188061	-0.936115	-0.175701	-0.389995	-0.824543	-0.0839888	-0.472387	0.0305673	0.162354	0.0746356	0.0828484
YDL083C	RPS16B	4	307357	-0.686272	-0.477703	-0.651433	-0.502798	-0.453449	-0.515591	-0.491805	-0.649566	-0.501122	-0.447955	-0.0433444	-0.275198	-0.352869	0.368634	-0.304233	-0.334669	-0.527579	-0.572824	-0.312739	-0.145955	-0.243703	-0.272113	-0.00189414	0.0668654
YDL082W	RPL13A	4	308906	-1.41152	-1.28834	-1.39084	-1.3045	-1.22404	-1.30459	-1.31965	-1.39626	-1.51118	-1.15532	-1.31105	-1.21249	-1.22855	-0.766889	-0.513525	-0.368922	-0.792605	0.117264	-1.05596	-0.709088	0.00683509	0.0723969	0.137769	0.139315
YDL081C	RPP1A	4	309962	-0.397026	-0.398196	-0.266554	-0.0135194	0.151671	-0.433058	0.0160458	0.0139644	-0.0999788	0.135733	-0.222342	-0.0322007	0.00456871	-0.25731	-0.0857019	-0.201969	-0.377042	-0.490333	0.0437544	-0.446135	0.0369274	0.152057	-0.0646878	0.0478865
YDL080C	THI3	4	311556	-0.0374543	-0.0263941	0.097069	-0.0589556	-0.459601	0.00244985	-0.215091	-0.176635	-0.234428	-0.20157	-0.0868152	-0.203765	0.0400477	-0.0403395	-0.163352	0.202822	0.20423	-0.131473	0.192639	0.0739359	-0.24788	0.100035	-0.374322	-0.289877
YDL079C	MRK1	4	313849	-0.782713	-0.378077	-0.344565	-0.05497	0.0916912	-0.660166	-0.119918	-0.038654	-0.13037	0.187124	-0.0708556	0.343354	-0.0254482	-0.242045	-0.34782	-0.147575	-0.279466	-0.536535	0.202345	-0.292126	0.20072	0.141264	0.217013	0.132625
YDL078C	MDH3	4	315872	-0.0495094	-0.244822	-0.389267	-0.230146	-0.00466458	-0.199445	-0.291106	-0.267665	-0.463344	-0.147121	-0.263353	-0.0521857	-0.107298	0.381463	0.368919	-0.0359465	-0.144578	0.241824	-0.0235891	0.119104	-0.118432	-0.119032	0.00812197	-0.0663607
YDL077C	VAM6	4	318545	-0.672858	-0.514938	-0.452931	0.0951255	0.340092	-0.55168	0.0296794	0.168308	-0.054556	0.441846	-0.173846	0.240184	0.139491	-0.339194	-0.595298	-0.252786	-0.444662	-0.752797	0.0477459	-0.659251	0.0872499	0.0875013	0.0328652	-0.0571704
YDL076C	RXT3	4	321110	0.302415	0.359547	0.375363	0.333267	0.0838348	0.285651	0.241279	0.19658	0.0991282	0.16074	0.316629	0.186026	0.524036	0.253951	0.0637689	0.176578	0.0893774	-0.0846352	0.670918	0.424626	0.291132	0.640984	0.202806	0.217458
YDL075W	RPL31A	4	322607	-0.453645	-0.211805	-0.13482	-0.121994	0.366565	-0.246474	0.23094	0.191517	0.00365533	0.410061	0.166623	0.233681	0.195604	0.0920097	-0.686541	-0.0520887	-0.337053	-0.82645	0.00547323	-0.397856	0.0129736	0.114517	0.102697	0.091815
YDL074C	BRE1	4	325098	-1.18322	-0.601852	-0.645541	-0.252224	-0.386941	-0.80659	-0.416598	-0.532813	-0.553412	-0.266148	-0.203502	-0.164016	-0.0992105	-0.186194	-1.02651	-0.0590151	-0.675558	-0.789562	0.134875	-0.329859	0.0623824	0.200457	0.396792	0.315453
YDL073W	YDL073W	4	328090	0.433336	0.444035	0.5906	0.316091	0.401411	0.442993	0.633479	0.601624	0.33917	0.611923	0.541	0.582158	0.609825	0.292703	0.0903756	0.00991313	-0.0244733	-0.0860072	0.691706	0.340882	0.334583	0.448538	0.246936	0.136831
YDL072C	YET3	4	330141	-0.51163	-0.370472	-0.422029	-0.0948791	0.0540543	-0.467647	-0.0392207	-0.0809625	-0.203418	0.0690765	-0.134613	-0.0372069	0.133313	-0.35795	-0.788709	-0.0320875	-0.228198	-0.715855	0.0117647	-0.519451	-0.150828	0.101642	-0.171844	-0.15202
YDL071C	YDL071C	4	330853	0.429528	-0.100442	-0.0501789	-0.166289	-0.533066	-0.0834432	-0.300877	-0.36574	-0.465195	-0.319587	-0.167544	-0.299722	-0.0682787	-0.170682	0.761151	-0.0329565	0.0399795	0.211454	0.0123838	0.0391195	-0.356419	0.00476895	-0.364248	-0.288134
YDL070W	BDF2	4	331982	-0.152975	-0.0460815	0.103228	-0.161041	-0.497706	-0.0544947	-0.161232	-0.246474	-0.348777	-0.410054	-0.170381	-0.344075	0.0728352	-0.178052	-0.0393527	0.0850199	0.177285	-0.065043	0.382411	0.412424	0.0523283	0.205082	-0.291604	-0.251832
YDL069C	CBS1	4	333465	-1.16078	-0.908995	-0.877287	-0.452391	-0.327998	-0.964518	-0.588642	-0.508134	-0.689728	-0.229618	-0.620838	-0.42816	-0.237749	-0.848468	-1.4252	-0.00453023	-0.411039	-0.850954	-0.517462	-0.969693	-0.324673	0.172049	-0.160153	-0.233823
YDL068W	YDL068W	4	333664	-0.495354	-0.443245	-0.316173	-0.238711	-0.0668351	-0.448001	-0.17777	-0.16027	-0.35447	0.0742288	-0.286923	-0.0181351	-0.0325083	-0.264605	-0.157207	-0.166698	-0.297948	-0.342806	0.112389	-0.378811	0.0744449	0.0896061	-0.0901855	0.133067
YDL067C	COX9	4	334306	0.121398	0.0358006	-0.0130677	-0.303329	0.0756039	0.0528609	0.0439787	0.00640119	-0.0994276	0.0452863	0.218365	0.107949	-0.0495732	0.53512	0.249443	-0.314334	-0.567534	0.281917	-0.0575634	0.0446708	-0.19545	-0.221585	0.0350021	0.0192365
YDL066W	IDP1	4	335478	-0.0172353	-0.346681	-0.251865	-0.349848	-0.436586	-0.265035	-0.279281	-0.346644	-0.325895	-0.222834	-0.219899	-0.299762	-0.171976	-0.42533	-0.0328939	-0.0309875	-0.0203914	-0.313112	-0.133924	-0.358231	-0.314795	-0.071622	-0.336682	-0.284284
YDL065C	PEX19	4	336763	0.052849	-0.0948313	-0.0201783	-0.172673	-0.287366	-0.083693	-0.0306854	-0.125304	-0.168464	-0.127549	-0.0016986	-0.143041	-0.0028667	-0.217649	-0.167169	-0.0447866	-0.00282859	-0.18189	0.0799291	-0.06941	-0.0383906	0.114125	-0.184987	-0.296499
YDL064W	UBC9	4	337778	0.397742	-0.114159	-0.0314032	-0.420942	-0.698211	-0.0737324	-0.27033	-0.388708	-0.398829	-0.38295	-0.0684993	-0.36069	-0.205359	-0.127103	0.53764	0.148328	0.218466	0.0613247	-0.26633	-0.163663	-0.547805	-0.143208	-0.408943	-0.316675
YDL063C	SYO1	4	339203	-0.164511	-0.0552349	0.0184266	0.275075	0.446403	-0.0723663	0.28357	0.305364	0.0919877	0.439071	0.129153	0.296626	0.409349	-0.0785699	-0.404017	-0.249001	-0.656831	-0.777807	0.379503	-0.293003	0.00139475	0.250292	0.0850011	0.201226
YDL062W	YDL062W	4	340069	-0.752315	-0.369007	-0.461579	-0.321889	-0.176149	-0.513039	-0.20501	-0.434334	-0.284498	-0.292181	0.199552	0.178572	-0.151074	0.681206	-0.736652	-0.194888	-0.605363	-0.757871	-0.0756769	0.0657062	0.00616387	-0.148543	0.160025	0.08367
YDL061C	RPS29B	4	340713	-0.684481	-0.388373	-0.403116	-0.0436335	0.0864588	-0.339857	0.0192751	-0.249167	-0.221022	0.0145447	0.0836974	0.137843	-0.114888	0.494961	-0.37808	-0.228715	-0.539375	-0.442157	-0.00274613	0.25613	0.189526	-0.0259764	0.355382	0.334294
YDL060W	TSR1	4	342802	-0.555416	-0.334482	-0.398931	-0.00644976	0.341124	-0.429094	0.101053	0.140424	-0.0353009	0.268042	0.0677106	0.337612	0.109773	0.0102349	-0.556505	-0.36021	-0.620771	-0.762148	-0.0977545	-0.376889	0.0454915	-0.062436	0.0859568	0.0993683
YDL059C	RAD59	4	344595	0.231356	-0.108174	0.0442355	-0.0371514	-0.00936445	-0.0563644	0.013989	0.0633183	-0.114384	0.0974098	8.63133e-05	0.0640725	0.070659	-0.0782146	0.813117	-0.236912	-0.290257	0.0719947	0.176325	0.0587743	-0.0622827	-0.0388689	-0.242362	-0.296328
YDL058W	USO1	4	348351	-1.38025	-1.24483	-1.37507	-1.29728	-1.06491	-1.23358	-1.16906	-1.28065	-1.23093	-0.974491	-0.994276	-0.970432	-1.23508	-0.216986	-0.658903	0.868996	0.870913	0.681243	-1.3277	-0.986071	0.468058	0.888686	0.750619	0.610688
YDL057W	YDL057W	4	351927	-0.473586	-0.0740144	0.0120068	0.0572103	-0.112405	-0.0371619	-0.0149673	0.091375	-0.00184484	0.0723027	0.0998134	0.069795	0.112273	-0.097037	-0.791038	-0.0221079	-0.0837032	-0.609684	0.0850397	-0.195765	-0.366938	-0.0599798	-0.346279	-0.217935
YDL056W	MBP1	4	354127	-0.472315	-0.0777794	-0.0275172	-0.059588	0.0330579	-0.140233	0.151724	0.116301	-0.0506457	0.197486	0.0700639	0.104027	0.0800736	-0.149991	-0.58115	-0.0188322	-0.162729	-0.427503	0.114278	-0.239268	0.190001	0.314258	-0.052105	0.0465499
YDL055C	PSA1	4	356216	-0.190457	-0.217309	-0.0837093	-0.059432	0.214536	-0.43636	0.0775806	0.154344	-0.0287488	0.313941	-0.118925	0.208236	0.173349	-0.259428	-0.330325	-0.194554	-0.37533	-0.563134	0.00165932	-0.37409	-0.0319801	-0.0228764	-0.11352	-0.0872658
YDL054C	MCH1	4	360555	-0.238738	-0.423843	-0.51636	-0.00412636	0.393163	-0.515355	0.0803524	0.0451106	-0.130153	0.267081	-0.0377527	0.271408	0.0117109	0.677378	0.895647	-0.235784	-0.54617	0.157589	-0.00444794	-0.247897	0.156792	0.0471644	0.197133	0.132661
YDL053C	PBP4	4	361977	-0.842742	-0.268945	-0.272523	-0.56904	-0.506776	-1.40559	0.0938808	-0.00585776	-0.124153	0.272624	0.0755767	0.425513	0.2062	-0.0338976	-0.77581	-0.16619	-0.496094	-0.994528	0.0968359	-0.326518	0.211253	0.170293	0.410116	0.4373
YDL052C	SLC1	4	363127	-0.173329	0.0659187	0.173851	0.00815413	-0.0533161	0.0626012	0.0514226	0.0619205	-0.0578325	0.0980852	0.158026	0.102837	0.119013	0.135299	-0.476254	-0.0794319	-0.240923	-0.320367	0.115851	0.0663865	-0.208783	-0.018116	-0.277276	-0.124596
YDL051W	LHP1	4	364365	-0.389818	-0.207132	-0.0811019	0.0603988	0.0646644	-0.246423	0.104758	0.0854869	-0.0762753	0.165112	-0.104372	0.127938	0.160173	-0.111191	-0.0594134	-0.0486545	-0.304595	-0.359058	0.320101	-0.0778929	0.182665	0.293343	0.0946259	-0.0696196
YDL050C	YDL050C	4	364631	-0.478005	-0.401816	-0.344452	0.0869653	0.165441	-0.375096	-0.0281281	0.0463352	-0.161526	0.187975	-0.0334981	0.177244	0.121333	-0.447104	-1.19109	-0.0548664	-0.189512	-0.865683	-0.0277838	-0.532297	-0.0838098	0.209293	0.0251036	-0.0711777
YDL049C	KNH1	4	365471	-0.653779	-0.412981	-0.469227	-0.293105	-0.104059	-0.538582	-0.0805337	-0.320338	-0.280365	-0.220934	0.0923275	-0.0383465	-0.0744765	0.322446	-0.672095	-0.27075	-0.621867	-0.889458	-0.218656	-0.512557	-0.33866	-0.255953	0.131109	0.0684597
YDL048C	STP4	4	367475	-0.914488	-0.421887	-0.326185	0.054321	0.170689	-0.495102	-0.0288451	-0.0132355	-0.123645	0.238443	-0.0436341	0.219284	0.0155481	-0.446554	-1.44331	-0.0875822	-0.301639	-0.937417	-0.046062	-0.458795	0.0808177	0.239753	0.113955	0.157322
YDL047W	SIT4	4	370238	0.464926	-0.0166545	0.0198634	0.0246868	0.133725	-0.0441008	0.0880614	0.155544	0.0128442	0.298649	0.17551	0.286612	0.0772682	0.0159659	1.01469	-0.376181	-0.560027	-0.0169333	-0.00812288	-0.141273	-0.0100443	0.0163584	0.0190784	0.00645075
YDL046W	NPC2	4	371500	0.0406503	-0.126308	0.0258563	-0.0868428	-0.105983	-0.155697	-0.012074	-0.0392264	-0.161594	0.060378	0.0455355	0.0425763	0.116103	-0.181528	-0.253557	-0.0195368	-0.084836	-0.443815	0.131085	-0.260948	-0.153864	0.107102	-0.176741	-0.154978
YDL045W-A	MRP10	4	372391	0.239346	0.0706029	0.174813	-0.0211498	-0.398036	0.128473	-0.0570643	-0.109712	-0.2012	-0.127021	0.0705668	-0.0827191	0.0165427	0.179965	0.352777	-0.100433	-0.0232384	-0.0967764	0.253914	0.102235	-0.26027	-0.0134839	-0.302186	-0.312276
YDL045C	FAD1	4	373148	-0.107586	-0.11973	-0.0151518	-0.118024	-0.271985	-0.0796654	-0.103605	-0.137555	-0.22755	-0.0621013	-0.0239464	-0.111444	-0.0323773	-0.0759269	0.111892	0.0509071	0.227401	0.0451945	0.180625	-0.0209795	-0.209442	0.0202582	-0.26948	-0.304873
YDL044C	MTF2	4	374628	-0.35372	-0.220821	-0.147705	-0.107358	-0.20881	-0.275825	-0.096262	-0.144132	-0.25022	-0.138686	-0.132044	-0.189155	0.0577935	-0.250325	-0.433042	-0.0458142	-0.227413	-0.512252	0.0732579	-0.296739	-0.144215	0.11395	-0.19247	-0.193588
YDL043C	PRP11	4	376080	0.0630211	0.0867581	0.022777	-0.383204	0.168844	0.135292	0.153023	-0.000478461	-0.18707	0.116258	0.244664	-0.0731107	-0.0522601	0.746897	0.522891	-0.0108331	-0.202935	0.578605	0.0625243	0.279148	-0.273426	-0.202597	-0.0768631	-0.296289
YDL042C	SIR2	4	377601	-0.243338	-0.249716	-0.248111	0.0404469	0.217393	-0.352123	0.221618	0.332642	0.0439249	0.393655	0.0183285	0.32791	0.185314	-0.207557	-0.24794	-0.269403	-0.56376	-0.574388	0.214702	-0.466449	0.274052	0.318758	0.0993577	0.0122786
YDL041W	YDL041W	4	378278	0.194176	0.007259	0.0496913	-0.101528	-0.0536044	1.79924e-05	-0.0479582	-0.0279275	-0.150882	-0.0446172	0.0223234	-0.0381799	0.0582082	0.134601	0.930384	0.0448082	0.0349004	0.143431	0.163024	0.166826	-0.367127	-0.0776261	-0.262256	-0.528888
YDL040C	NAT1	4	380156	-1.09535	-0.977692	-1.04391	-0.110271	-0.0552276	-0.302615	-0.159473	-0.269226	-0.508875	-0.035372	-0.23344	-0.0690477	0.321871	0.569077	-0.277904	0.321875	-0.182305	0.0162266	0.281649	0.115533	-0.304402	0.223735	0.333183	0.215201
YDL039C	PRM7	4	383033	-0.220424	-0.115821	-0.171868	-0.319677	-0.445267	-0.124684	-0.216523	-0.3955	-0.310605	-0.297335	0.169598	-0.169212	-0.206183	0.515623	0.403105	-0.189066	-0.480752	-0.0335034	-0.0211436	0.243166	0.0372175	-0.140996	0.157038	0.173694
YDL037C	BSC1	4	385094	-0.312938	-0.31791	-0.29945	-0.205331	0.182259	-0.35962	0.203126	0.116891	-0.0617067	0.366389	0.0660898	0.302682	0.157819	0.515908	0.307114	-0.0435573	-0.346563	0.137021	0.0930325	0.138617	0.198695	0.091342	0.226042	0.0919436
YDL037C	BSC1	4	385094	-0.973918	-0.79907	-0.799482	-0.740083	-0.498999	-0.873414	-0.646014	-0.612626	-0.726272	-0.41186	-0.409362	-0.319819	-0.573595	-0.300885	-1.32109	-0.789135	-1.18667	-1.2082	-0.936887	-0.869973	-0.683098	-0.607442	-0.494164	-0.523574
YDL036C	PUS9	4	388207	-0.583093	-0.334801	-0.568765	-0.194323	0.268572	-0.435935	0.0116888	-0.153449	-0.253314	0.114551	0.0242251	0.322846	-0.100771	0.527105	-0.153822	-0.351415	-0.672411	-0.538668	-0.17945	-0.139581	-0.0509609	-0.199199	0.209806	0.20893
YDL035C	GPR1	4	390614	-0.397035	-0.373009	-0.367383	-0.271477	0.0857969	-0.404076	0.453151	0.365603	0.230139	0.171197	0.082976	0.0682915	0.42161	0.387783	0.26462	-0.109898	-0.328583	-0.364401	-0.000294626	-0.193207	-0.138859	-0.0815821	0.0865173	0.136993
YDL034W	YDL034W	4	391955	-0.17595	-0.251275	-0.151628	-0.211786	-0.231181	-0.38273	0.307716	0.214503	0.0384004	0.283806	0.215103	0.236327	0.194607	0.0519182	-0.00518639	-0.121645	-0.356182	-0.298602	0.236396	-0.125764	-0.072768	-0.0023312	-0.0987548	-0.096448
YDL033C	SLM3	4	393285	0.152709	-0.0662027	-0.039004	-0.160523	-0.498484	-0.0486909	-0.199549	-0.246417	-0.270561	-0.287338	-0.151736	-0.218132	-0.145675	-0.152892	0.573457	-0.00502743	0.148767	0.0971329	0.0757862	0.0132669	-0.255405	-0.0350632	-0.36433	-0.34989
YDL032W	YDL032W	4	393845	-0.25622	-0.385356	-0.320848	-0.146562	-0.0873987	-0.42135	-0.0148531	-0.0501011	-0.227137	0.0320532	-0.238851	-0.0714949	-0.00543762	-0.236973	0.108035	-0.194442	-0.340302	-0.360686	0.0587755	-0.295501	-0.118454	0.0216892	-0.319453	-0.297091
YDL031W	DBP10	4	395710	0.880751	0.353623	0.40094	-0.137152	-0.63309	0.388289	-0.0873998	-0.224369	-0.223791	-0.339219	0.021055	-0.475582	0.0670424	0.230853	1.43131	0.0516184	0.120652	0.755575	0.45091	0.610567	-0.124135	0.0697338	-0.523854	-0.453738
YDL030W	PRP9	4	398333	-1.28703	-1.23398	-1.18002	0.0487863	-0.00535926	-0.0670899	-0.308754	-0.332216	-0.497273	-0.770964	-0.989757	-0.727965	0.208244	0.0639522	0.0960294	0.0523648	-0.108815	-0.486957	0.216876	-0.223047	-0.497079	-0.317791	-0.480896	-0.474286
YDL029W	ARP2	4	399989	-0.581856	-0.508502	-0.379378	-0.0605134	0.296044	-0.59684	0.0494387	0.0367909	-0.0995863	0.288438	-0.0941553	0.178019	0.0840172	-0.0929019	-0.0297741	-0.20054	-0.608436	-0.294578	0.167293	-0.378353	0.29702	0.293755	0.26365	0.296693
YDL028C	MPS1	4	402144	-0.317894	-0.450222	-0.390718	-0.32721	-0.423439	-0.508079	-0.318526	-0.389209	-0.455646	-0.246587	-0.30336	-0.225792	-0.189467	-0.420619	-0.0134774	0.544311	0.524376	0.231839	-0.142039	-0.589394	0.0545268	0.554626	0.324163	0.265769
YDL027C	YDL027C	4	404326	-0.534015	-0.174485	-0.0511151	0.136867	0.140836	-0.232377	0.207667	0.197167	0.0316148	0.27754	0.10647	0.219911	0.220164	-0.195862	-0.957725	-0.120728	-0.243351	-0.673331	0.232238	-0.380103	0.0056097	0.0908364	-0.0384071	-0.128911
YDL026W	YDL026W	4	404904	-0.644587	-0.453308	-0.499958	-0.279345	0.136774	-0.526835	0.0672999	-0.0977914	-0.218475	0.104769	0.071255	0.114164	-0.181675	0.535336	-0.651554	-0.352568	-0.609242	-0.746974	-0.204967	-0.367457	-0.144329	-0.111955	0.167325	0.0705261
YDL025C	RTK1	4	406275	0.236074	-0.197209	-0.150697	-0.126275	0.0235075	-0.231178	-0.108064	-0.19187	-0.211611	0.124907	-0.0718714	0.0701155	0.0167712	-0.271716	0.451585	-0.129948	-0.0808911	-0.273526	-0.133772	-0.470443	-0.167127	0.0403861	0.0174933	0.0853619
YDL024C	DIA3	4	409154	-0.108922	-0.314889	-0.308125	-0.120747	-0.0869516	-0.287281	-0.0887333	-0.167444	-0.331989	0.0705015	-0.124813	-0.176831	-0.00363016	0.0658121	-0.193081	-0.16486	-0.433016	-0.301666	-0.148613	-0.34229	-0.211951	0.0377134	-0.135144	-0.099594
YDL023C	YDL023C	4	411921	-0.430815	-0.469888	-0.492775	-0.141496	0.283226	-0.629104	-0.0164144	-0.0674663	-0.17843	-0.0126471	-0.105429	0.254032	-0.00625449	-0.0166863	-0.354679	-0.379101	-0.56738	-0.823687	-0.0988146	-0.469309	-0.0505003	-0.0917349	0.114056	0.0912068
YDL022W	GPD1	4	412412	-0.197426	0.0264087	0.0999771	-0.167521	-0.544726	-0.00445782	-0.113851	-0.162041	-0.259584	-0.274728	0.0381135	-0.150385	0.0362993	-0.0442271	-0.615687	0.0881329	0.136521	-0.306852	0.272878	0.128447	-0.276019	0.0714606	-0.393731	-0.309582
YDL021W	GPM2	4	414420	-0.452015	-0.410464	-0.181171	-0.142744	-0.173936	-0.378005	-0.0429097	-0.0578488	-0.204078	-0.0302874	-0.162036	-0.0713886	0.0171835	-0.393443	-0.939357	-0.0417104	-0.153267	-0.705136	0.0878775	-0.463103	-0.120223	0.0521459	-0.165939	-0.0619538
YDL020C	RPN4	4	415910	-0.353695	0.0051522	0.140721	0.11821	0.0971794	-0.078716	0.119165	0.0777822	0.00179312	0.240032	0.127224	0.121143	0.261524	0.0212249	-0.493761	0.0471056	-0.0589039	-0.567761	0.20466	-0.17875	-0.0735884	0.135082	-0.0347868	-0.105654
YDL019C	OSH2	4	419588	0.363887	0.07349	0.146104	-0.185747	-0.540665	0.217598	0.129236	-0.431403	-0.32851	-0.103422	-0.080956	-0.23706	-0.126038	1.07656	1.21642	-0.152389	-0.29026	0.248236	-0.183723	0.485511	-0.413768	-0.379773	-0.246127	-0.321277
YDL018C	ERP3	4	423171	-0.0750923	0.0612258	-0.0712655	-0.278127	-0.339402	0.0566327	-0.146826	-0.354174	-0.388369	-0.299068	0.0468044	-0.261939	-0.0234777	0.729462	-0.0891016	0.0613471	-0.072626	0.512722	-0.0608988	0.383331	-0.399678	-0.0588738	-0.3374	-0.258749
YDL017W	CDC7	4	424970	-0.426048	-0.343102	-0.24052	-0.0812737	0.146869	-0.45339	0.0484348	0.09918	-0.131799	0.125331	-0.0313855	0.11748	0.084411	-0.298663	-0.640717	-0.175205	-0.302294	-0.826176	0.0335575	-0.503004	-0.0988044	0.0571219	-0.190446	-0.231992
YDL016C	YDL016C	4	425721	-0.68314	-0.384468	-0.397245	-0.00368732	0.273181	-0.711172	0.00136912	0.0368211	-0.298915	0.422205	-0.0514431	0.258955	0.109881	-0.288366	-0.679394	-0.182085	-0.603446	-1.0802	0.0588862	-0.653331	-0.00946785	0.191749	0.0251853	0.0497454
YDL015C	TSC13	4	426468	-0.0869338	-0.25469	-0.152249	-0.0605741	-4.75173e-05	-0.257688	-0.0167437	0.0221924	-0.229364	0.110876	-0.0732404	0.0326445	0.0992424	-0.242218	0.266154	-0.109022	-0.208358	-0.174625	0.166435	-0.176027	0.041268	0.0888979	-0.335945	-0.221663
YDL014W	NOP1	4	427855	-0.132719	-0.312633	-0.210464	-0.134193	-0.00525304	-0.327797	0.290719	0.276789	0.0537989	0.112809	-0.166849	-0.0221924	0.0181368	-0.243452	-0.30785	-0.125784	-0.286311	-0.144652	-0.0367906	-0.182708	0.14741	0.482133	0.131491	0.161362
YDL013W	SLX5	4	429996	0.236628	-0.170749	-0.0140602	-0.215425	-0.462926	-0.0986021	-0.208968	-0.22284	-0.328345	-0.242004	-0.16266	-0.280983	-0.0549336	-0.232271	0.613067	-0.0985869	-0.107608	-0.0370383	0.0529356	-0.127308	-0.35826	-0.0294636	-0.494193	-0.450475
YDL012C	YDL012C	4	431312	0.405133	-0.0158522	0.064472	-0.115229	-0.363384	0.0428537	-0.205117	-0.222499	-0.361494	-0.228134	-0.0027369	-0.170149	-0.0682808	-0.0572867	1.18345	-0.0984141	-0.203525	0.412693	0.191925	0.47463	0.0169208	0.105123	-0.188292	-0.125237
YDL011C	YDL011C	4	432469	-0.0974244	0.0935366	0.199627	0.455784	0.330634	0.0356656	0.433286	0.371905	0.12785	0.495175	0.206228	0.312279	0.616668	0.058917	-0.362441	0.105917	-0.176407	-0.470194	0.840983	0.269453	0.200239	0.270225	0.291003	0.278675
YDL010W	GRX6	4	432677	0.0521083	-0.186171	-0.163207	-0.215951	-0.207342	-0.194784	-0.0146656	-0.0803406	-0.269879	-0.0957232	-0.128515	-0.159376	0.0425069	-0.0429498	0.227815	-0.0975683	-0.276771	-0.101374	0.00755275	-0.273111	-0.361344	-0.12408	-0.323668	-0.308124
YDL009C	YDL009C	4	433086	-0.536442	-0.700848	-0.553909	-0.359206	-0.556635	-0.746304	-0.461685	-0.509589	-0.619015	-0.305363	-0.404785	-0.375384	-0.119768	-0.699967	-0.566754	0.0595827	-0.0574627	-0.785211	0.216925	-0.696398	-0.444085	-0.0948134	-0.330134	-0.295903
YDL008W	APC11	4	433745	-0.543905	-0.415685	-0.458287	-0.255936	0.174743	-0.482673	-0.14227	-0.262892	-0.375214	0.187482	-0.116777	0.029376	-0.0902266	0.119947	-0.524532	-0.242256	-0.642648	-0.299654	-0.361038	-0.345339	-0.191171	-0.0949614	-0.0144213	0.0421194
YDL007W	RPT2	4	438703	-0.441754	-0.433513	-0.433546	-0.0878144	0.507865	-0.549305	0.139165	0.193989	-0.0496677	0.429567	0.0272302	0.311267	0.122396	-0.0495347	-0.613903	-0.376476	-0.687412	-0.970494	-0.228821	-0.53106	-0.143797	-0.0371154	0.0129937	0.110115
YDL006W	PTC1	4	440331	0.129051	-0.136409	-0.125457	-0.0824759	-0.107678	-0.187117	-0.0771682	-0.133748	-0.207715	-0.021337	-0.0233939	0.0419554	-0.000967313	-0.09588	-0.0541219	-0.013171	-0.0658269	-0.163439	-0.0187224	-0.27764	-0.247835	-0.0272124	-0.0850031	-0.0423993
YDL005C	MED2	4	441661	-0.272335	-0.125049	0.028372	0.0200324	-0.0808251	-0.143956	0.0746637	0.0344287	-0.153207	0.178659	0.121391	0.145904	0.0716442	-0.337493	-0.223471	0.0402248	-0.100897	-0.436529	0.178638	-0.0157903	-0.0323224	0.0739743	0.0304682	-0.0574661
YDL004W	ATP16	4	443270	-0.345838	-0.335151	-0.416545	0.14334	0.0436861	-0.293519	0.322636	-0.484871	-0.161739	0.40764	-0.00167875	0.259827	-0.0510357	0.795379	0.322662	-0.155165	-0.500942	-0.216391	-0.302461	-0.0511876	-0.167558	-0.164776	0.382237	0.0179571
YDL003W	MCD1	4	445533	-0.0280249	-0.136307	-0.0658448	-0.0309133	-0.117025	-0.184626	0.0409159	0.0198721	-0.142367	0.0507609	-0.0555632	-0.0739058	0.0921895	-0.109894	0.250787	-0.180587	-0.39724	-0.210821	0.202029	-0.266101	0.0716709	0.146499	0.00362776	0.0587832
YDL002C	NHP10	4	447272	-0.660954	0.0370611	-0.0327563	-0.67014	-0.768838	-0.11996	-0.598492	-1.01448	-0.653463	-0.94073	-0.026677	-0.46583	-0.280141	0.760335	-0.616765	-0.0236299	-0.419223	-0.263542	-0.0616709	0.770348	-0.231779	-0.29794	-0.0784869	-0.052205
YDL001W	RMD1	4	448630	-0.249939	-0.321388	-0.261876	0.0315024	0.170881	-0.381605	0.0552666	0.108184	-0.164879	0.253395	-0.0491454	0.0991309	0.136818	-0.260355	-0.115511	-0.164014	-0.482512	-0.357295	0.264671	-0.264049	0.242842	0.296031	0.117897	0.13188
YDR001C	NTH1	4	451347	-0.356288	-0.34016	-0.39253	-0.160696	0.268527	-0.379952	0.091455	0.0249138	-0.247994	0.147782	0.0457742	0.288828	0.0657647	0.335221	-0.238783	-0.231482	-0.561113	-0.224736	-0.0575779	-0.134958	0.0249059	-0.0526055	0.233147	0.189056
YDR002W	YRB1	4	453347	-0.130717	-0.296795	-0.123638	-0.123278	0.267874	-0.373041	0.275689	0.239807	0.0616402	0.349251	0.0329834	0.083553	0.0891095	-0.347026	-0.480293	-0.321315	-0.570802	-0.68071	0.0776232	-0.300851	0.0109185	-0.0310873	-0.0339942	0.0429161
YDR003W	RCR2	4	454438	-0.305654	-0.253136	-0.157131	0.00724099	0.321026	-0.31186	0.0833632	0.112132	-0.131827	0.387583	0.150862	0.300929	0.175799	-0.0130527	-0.741734	-0.153977	-0.62723	-0.485628	0.00206517	-0.234048	0.219425	0.297405	0.24718	0.308682
YDR004W	RAD57	4	455892	1.00391	0.520624	0.582905	0.0113891	-0.349071	0.42018	0.0849913	0.00134498	-0.0458054	-0.0845556	0.185902	-0.0842813	0.212699	0.21464	1.20631	0.52772	0.584049	0.551625	-0.0582593	0.234308	-0.256475	0.104233	-0.356469	-0.231376
YDR005C	MAF1	4	457469	-0.675405	-0.412911	-0.36334	-0.184262	0.0321118	-0.500142	-0.0581412	-0.154297	-0.270997	0.14458	-0.133785	-0.071071	0.0304592	-0.165727	-0.627655	-0.140488	-0.379287	-0.964289	-0.208961	-0.447838	-0.225956	-0.00303528	-0.217653	-0.110567
YDR006C	SOK1	4	459894	-0.232037	-0.310338	-0.304173	0.0907354	0.300304	-0.288347	0.130562	0.126291	0.00982652	0.285753	-0.069088	0.188042	0.155492	0.0532987	-0.513896	-0.0448985	-0.23169	-0.350831	-0.0975907	-0.5202	-0.202556	0.0255182	0.112213	0.134047
YDR007W	TRP1	4	462179	-0.0124343	-0.286692	-0.153561	-0.454473	-0.534302	-0.574182	-0.379617	-0.440918	-0.519049	-0.383415	-0.38014	-0.33135	-0.279023	-0.482828	-0.0772227	-0.0329636	-0.142953	-0.0959252	-0.192477	-0.446663	-0.178811	0.134367	-0.230382	-0.16338
YDR008C	YDR008C	4	462427	-0.310301	-0.404742	-0.231717	-0.405009	-0.35216	-0.780588	-0.305115	-0.367937	-0.559436	-0.183153	-0.506553	-0.171881	-0.211923	-0.636019	-0.177805	-0.105588	-0.335215	-0.378527	-0.128895	-0.561232	0.023793	0.187833	0.040174	0.0504083
YDR009W	GAL3	4	464215	-0.555004	-0.45256	-0.441507	0.0581363	0.418716	-0.622103	0.215481	0.134086	-0.0409459	0.331019	-0.0647578	0.319181	0.126788	-0.113273	-0.410897	-0.191194	-0.512812	-1.04459	-0.0865017	-0.660595	-0.122055	-0.017691	0.0632359	0.12404
YDR010C	YDR010C	4	465217	-0.357605	-0.659077	-0.604028	-0.175576	0.255904	-0.5227	0.0582865	0.0517741	-0.168992	0.23726	-0.0350437	0.333907	0.0199384	-0.0867317	0.0208485	-0.38235	-0.790502	-0.523155	-0.144327	-0.457618	-0.113605	-0.0727813	0.000826124	-0.0775008
YDR011W	SNQ2	4	468171	-0.19822	-0.178602	-0.152094	-0.0971413	0.38934	-0.0932793	0.257024	0.0571862	0.000979409	0.280567	0.112323	0.416167	0.232463	0.51916	-0.245406	0.0875995	-0.100653	-0.304692	-0.760959	-0.330879	0.00687954	0.0841924	0.355955	0.163034
YDR012W	RPL4B	4	472397	-0.39014	-0.284871	-0.271033	-0.0674795	0.284992	-0.284485	0.0903672	0.0622519	-0.058152	0.282927	-0.000703262	0.196147	0.0372917	0.234294	0.152599	-0.29569	-0.563971	-0.187783	0.0489112	0.00704806	0.552037	0.25341	0.48983	0.501973
YDR013W	PSF1	4	473470	0.116747	0.083992	0.210773	-0.185453	-0.463733	0.146377	-0.0920653	-0.21983	-0.203387	-0.306173	0.0605871	-0.313618	0.101708	0.0329911	-0.0355822	-0.197945	-0.273372	-0.0914743	0.37744	0.38288	-0.100922	0.17442	-0.316946	-0.370527
YDR014W	RAD61	4	475017	0.0328413	0.134047	0.167569	0.17255	0.239022	0.0844586	0.292385	0.247819	0.190966	0.272074	0.413562	0.26734	0.273831	0.472746	0.390257	0.264266	0.110344	0.18626	0.523936	0.510654	0.683076	0.371726	0.463344	0.499952
YDR015C	YDR015C	4	478079	-0.179728	-0.184785	-0.129758	0.207957	0.411897	-0.137544	-0.435982	-0.38923	-0.602493	0.466086	0.137762	0.394067	0.344008	0.167535	0.169754	-0.0296585	-0.426959	-0.186088	-0.101829	-0.392067	0.18276	0.228444	0.0739086	0.267028
YDR016C	DAD1	4	478616	-0.932021	-0.651224	-0.683183	-0.108424	-0.109711	-0.749897	-0.134208	-0.272668	-0.386222	-0.0363442	-0.261071	-0.000209594	-0.00757488	0.0522732	-0.629167	-0.249519	-0.690237	-0.943705	-0.0228496	-0.259618	-0.00187021	0.0959492	-0.0143782	0.0457414
YDR017C	KCS1	4	480691	-0.0185158	-0.151412	-0.0131131	-0.0810179	-0.0340739	-0.0606344	0.0719695	0.025395	-0.0903875	0.0634481	0.0317238	-0.0922952	0.125566	-0.0694276	-0.47391	0.0107641	-0.163711	-0.175065	0.229322	-0.253448	-0.129494	0.0580559	-0.124949	-0.264504
YDR018C	YDR018C	4	483265	0.26172	-0.0156344	0.131924	-0.191223	-0.571312	0.0817898	-0.147706	-0.261165	-0.300738	-0.355472	-0.0878974	-0.425033	-0.0378624	-0.0659347	0.100309	0.034957	0.185816	-0.042954	0.148756	0.00262366	-0.267945	-0.0242675	-0.395085	-0.269212
YDR019C	GCV1	4	484764	-0.790459	0.152543	-0.0660034	-0.75336	-0.955161	-0.0301025	-0.45421	-0.801192	-0.777578	-0.974454	-0.169994	-0.573409	-0.31108	1.06376	-0.514076	-0.111126	-0.548922	-0.544224	-0.111303	0.641696	-0.22942	-0.0295726	0.186839	0.298302
YDR020C	DAS2	4	486095	-0.0730334	-0.139635	-0.0111055	-0.10779	-0.315549	-0.122271	-0.0881241	-0.180681	-0.266198	-0.248204	-0.0501318	-0.178597	-0.0369141	-0.076082	0.0482712	0.0911328	-0.0638566	-0.323115	0.135065	0.0555126	-0.292689	0.0133918	-0.444995	-0.394909
YDR021W	FAL1	4	487403	0.146595	-0.197272	-0.0916654	-0.0705292	0.0175859	-0.201901	0.032282	-0.0132372	-0.173023	0.167782	-0.0402238	0.0322996	0.0623837	-0.0877806	0.98713	-0.187555	-0.353677	0.0498331	0.139988	-0.109663	0.00394969	0.151196	-0.0260691	-0.00497638
YDR022C	ATG31	4	488367	-0.344016	-0.370336	-0.212111	-0.0077563	-0.119211	-0.420502	-0.0825753	-0.0867273	-0.299826	-0.0160292	-0.148908	0.00314597	0.126001	-0.329912	-0.482575	-0.089347	-0.320087	-0.789576	0.145327	-0.349424	-0.321539	0.085052	-0.230548	-0.272256
YDR023W	SES1	4	490202	-0.887238	-0.410537	-0.32256	-0.191145	-0.107483	-0.450113	-0.0126995	-0.30623	-0.336083	-0.222538	0.134883	0.18416	-0.0764304	0.730738	-0.49326	-0.210236	-0.572958	-0.777076	-0.00149639	0.218788	-0.205567	0.0845234	0.0985777	0.0628839
YDR024W	FYV1	4	491259	-0.390404	-0.291619	-0.141992	0.0257409	-0.0611894	-0.307943	-0.0469542	-0.0883032	-0.193201	0.0729894	0.0303415	0.127736	0.0369589	-0.126105	0.0810253	-0.0825057	-0.397928	-0.223213	0.188155	-0.0906912	0.141506	0.309622	0.0947091	0.0576313
YDR025W	RPS11A	4	491919	-0.00267235	-0.0110388	0.0883324	-0.617736	-0.369712	-0.661997	-0.116006	-0.185509	-0.296645	0.125546	0.129595	0.052474	-0.120652	-0.250457	-0.0466346	0.0240029	-0.00545226	-0.218588	0.250111	-0.0453251	0.0396463	0.152355	-0.14585	-0.0973521
YDR026C	NSI1	4	493412	-0.727942	-0.509131	-0.610877	-0.0408932	0.392906	-0.573163	-0.0029363	-0.00680837	-0.173601	0.30348	0.0763838	0.336187	-0.0471385	0.183613	-0.786632	-0.478999	-0.789528	-1.23049	-0.265106	-0.594921	-0.313685	-0.276733	0.0868968	0.0422558
YDR027C	VPS54	4	495983	0.0710431	-0.159449	-0.0991687	-0.169377	-0.446698	-0.105875	-0.208087	-0.331915	-0.453556	-0.23381	-0.18982	-0.380803	0.0105648	-0.295001	0.362744	0.064658	-0.0136122	0.00938652	0.172767	-0.127646	-0.123284	0.162232	-0.232728	-0.137325
YDR028C	REG1	4	499357	-0.688269	-0.927198	-0.816922	-0.519399	-0.513873	-0.907743	-0.388615	-0.502875	-0.726149	-0.33383	-0.699103	-0.434002	-0.39718	-0.367185	-0.372425	0.00309253	-0.0376756	-0.479526	-0.358354	-0.689694	-0.216459	0.0166898	-0.0520756	-0.150467
YDR029W	YDR029W	4	501257	0.184067	-0.256435	-0.0740674	-0.145721	-0.894458	-0.32801	-0.521253	-0.497188	-0.689945	-0.428421	-0.134514	-0.303113	-0.00715913	-0.327276	1.17849	0.162503	0.0705866	0.147869	0.3039	0.115584	-0.128908	0.200738	-0.186409	-0.119555
YDR030C	RAD28	4	502513	-0.0550495	-0.323392	-0.253724	-0.129286	-0.158111	-0.396358	-0.126013	-0.159264	-0.358289	-0.0666937	-0.162617	-0.108696	0.00577047	-0.230479	0.0340837	-0.08174	-0.235968	-0.345123	-0.0487953	-0.630263	-0.407072	-0.0696206	-0.389641	-0.307334
YDR031W	MIX14	4	503680	-0.695802	-0.370292	-0.313261	-0.294645	-0.367959	-0.470428	-0.252421	-0.389976	-0.510991	-0.399657	-0.117039	-0.0357275	-0.0280432	0.259947	-0.575002	0.0111062	-0.404101	-0.460438	0.100054	-0.147495	0.0494058	0.0824639	0.434089	0.537279
YDR032C	PST2	4	504397	-0.731872	-0.712074	-0.595981	-0.0351736	0.225994	-0.752675	-0.0238873	-0.015818	-0.210161	0.265099	-0.115294	0.205788	0.0487417	-0.458712	-0.678178	-0.197083	-0.587805	-1.36118	-0.192412	-1.0375	-0.125598	-0.00754653	-0.078856	0.0232028
YDR033W	MRH1	4	508628	-0.229058	-0.221909	-0.17868	-0.0372727	-0.0858538	-0.275004	-0.0390572	-0.135524	-0.232848	0.0671776	-0.00309066	-0.0151216	0.0498037	-0.121952	-0.427078	0.0390719	-0.00697902	-0.61627	0.0526347	-0.292917	-0.32623	-0.0472281	-0.259394	-0.223711
YDR034C	LYS14	4	510923	-0.932248	-0.48927	-0.357248	-0.0267815	0.0516552	-0.65268	0.0508325	-0.0343956	-0.278894	0.184887	-0.133327	0.113632	0.120486	-0.340709	-1.33973	-0.0573198	-0.402335	-1.11314	0.148495	-0.550478	-0.0746677	0.100407	0.142499	0.204229
YDR034C-A	YDR034C-A	4	520604	-0.260866	-0.233488	-0.224795	-0.346234	-0.0923749	-0.577859	0.040198	0.162786	0.0711475	0.459652	0.161896	0.409977	0.0457326	-0.110628	-0.0389103	0.134229	-0.0441252	0.564046	0.726244	0.528607	1.02371	0.508384	1.08286	1.08416
YDR034W-B	YDR034W-B	4	521391	-0.298519	-0.559813	-0.516055	-0.231391	-0.0423979	-0.527209	0.0864465	0.0671673	-0.175014	0.205375	-0.0746949	0.112035	0.0887214	-0.351357	-0.209139	-0.220561	-0.335218	-0.682095	-0.0108874	-0.655829	-0.147	0.0897446	-0.0769193	-0.0381964
YDR035W	ARO3	4	522372	-0.0981072	-0.115556	0.00370152	0.259065	0.625412	-0.24811	0.551684	0.513928	0.287977	0.753955	0.308867	0.527474	0.368663	0.0154673	-0.343279	-0.201846	-0.583635	-0.831341	-0.0083809	-0.427738	0.217369	0.235417	0.361256	0.388578
YDR036C	EHD3	4	523962	0.865006	0.550848	0.645183	0.704944	0.301327	0.524559	0.613691	0.50561	0.400734	0.609329	0.560171	0.517376	0.78149	0.521556	1.04514	0.658402	0.62214	0.298664	0.933891	0.381024	-0.0132352	0.408124	-0.0539344	-0.00344806
YDR037W	KRS1	4	526327	0.164895	-0.202502	-0.180811	-0.126461	-0.0509268	-0.166178	-0.0165152	-0.117454	-0.232582	0.0918911	-0.162526	-0.220604	0.119054	-0.173886	-0.168628	0.058642	-0.103991	-0.339166	0.0160968	-0.510313	-0.425138	0.0445717	-0.249168	-0.230681
YDR038C	ENA5	4	529059	1.1745	1.12154	1.31011	1.57111	1.41483	1.17278	1.34848	1.26389	1.10785	0.883084	0.684171	0.885743	0.980021	0.668721	0.172153	0.243252	0.187427	-0.156354	1.13319	0.510998	0.530571	0.571281	0.411708	0.437925
YDR039C	ENA2	4	532944	0.329244	0.526765	0.588094	0.535599	0.624772	0.300868	0.263888	0.221309	0.17867	-0.519378	-0.496741	-0.273923	-0.0683635	0.0169339	-0.201768	0.772851	0.691146	0.320336	-0.502401	-0.234553	-0.0435401	0.336115	0.0514639	0.0863895
YDR040C	ENA1	4	536829	0.963128	0.919597	0.989239	0.792018	0.551321	0.699285	0.715422	0.612044	0.557957	-0.185709	-0.0406552	-0.0476155	0.307323	0.235842	0.0945901	0.677981	0.593592	0.692411	0.376621	0.529333	0.163462	0.476703	0.0171777	0.187337
YDR041W	RSM10	4	540108	-0.559251	-0.576147	-0.561805	-0.203054	0.0136187	-0.649931	-0.13959	-0.220298	-0.38922	-0.107057	-0.24623	-0.0789394	-0.121933	-0.00526554	-0.392194	-0.641179	-1.05238	-0.870577	-0.202523	-0.207727	0.0185261	-0.0720652	0.00496327	-0.0316571
YDR042C	YDR042C	4	540902	-0.668354	-0.262561	-0.338853	0.130411	0.381926	-0.346336	0.350945	0.103879	-0.0465326	0.451137	0.106082	0.367955	0.0732663	0.604253	-0.757114	-0.322419	-0.66418	-0.873854	-0.207689	-0.115113	-0.0832549	-0.106003	0.359819	0.248868
YDR043C	NRG1	4	543021	0.330497	-0.010513	0.0707523	-0.263562	-0.447233	0.0263228	-0.164519	-0.205955	-0.293481	-0.214603	-0.188328	-0.272203	-0.0768734	-0.0762099	0.0313772	0.000544161	0.174105	-0.07869	0.0423503	-0.227625	-0.571115	-0.160898	-0.534581	-0.42794
YDR044W	HEM13	4	547135	-0.0149727	-0.168247	-0.0923852	0.00120394	-0.0267954	-0.136741	0.0506148	0.0776559	-0.17628	0.166158	-0.0769238	-0.039896	0.159607	-0.272025	0.342694	-0.0433115	-0.157934	-0.0508457	0.262642	-0.161706	0.0645431	0.174408	-0.215486	-0.197202
YDR045C	RPC11	4	548144	-0.853009	-0.937647	-0.862493	0.0960955	0.16597	-0.91516	-0.039057	-0.0576443	-0.197236	0.145416	-0.205849	0.410011	-0.130865	-0.338719	-1.38791	-0.234073	-0.828022	-1.05916	-0.0620311	-0.935222	0.0424662	0.144267	0.206212	0.265145
YDR046C	BAP3	4	549669	-1.07631	-0.93546	-0.778415	0.0976924	0.211663	-0.837598	0.0979393	0.112219	-0.103738	0.22792	-0.0926218	0.388494	-0.0294018	-0.257584	-2.07181	-0.426778	-0.990861	-1.07275	0.0905106	-0.755152	0.171814	0.140989	-0.0141242	0.0606039
YDR047W	HEM12	4	552404	0.643276	0.135879	0.178877	-0.179348	-0.221345	0.171998	0.081563	0.0348721	-0.141311	-0.0253669	0.148398	-0.092839	0.0695266	-0.064737	0.733209	-0.10642	-0.235856	0.222932	0.16384	-0.0153922	-0.0914093	0.13514	-0.32255	-0.242919
YDR048C	YDR048C	4	553241	-0.41568	-0.450746	-0.482545	-0.176625	-0.335077	-0.602933	-0.425616	-0.632742	-0.70934	-0.269653	-0.19291	-0.171144	-0.0759833	0.605789	-0.104266	-0.0793491	-0.407708	0.0993065	-0.0265913	-0.169106	-0.252411	-0.00459747	0.120127	0.0890889
YDR049W	VMS1	4	554203	0.0490512	-0.336418	-0.238534	-0.570349	-0.984051	-0.249545	-0.512462	-0.647378	-0.732773	-0.640458	-0.428064	-0.678556	-0.386737	-0.464668	0.217525	0.187089	0.206463	0.263141	-0.14322	-0.144114	-0.354678	0.137669	-0.51245	-0.367491
YDR050C	TPI1	4	556099	-0.34393	-0.43025	-0.330946	-0.139059	-0.117793	-0.466075	-0.132645	-0.13326	-0.308267	0.0544265	-0.157863	0.0292974	-0.0717524	-0.301199	-0.390055	-0.221374	-0.35703	-0.437817	0.00221234	-0.416803	0.0236986	0.0122432	-0.0696145	-0.135026
YDR051C	DET1	4	557558	0.0672485	-0.130417	-0.0148991	-0.139209	-0.48101	-0.0556414	-0.166241	-0.227141	-0.302572	-0.155068	-0.0961388	-0.180721	-0.0402086	-0.177329	-0.483745	0.102878	0.221699	-0.139664	0.132439	0.114623	-0.19855	0.0470607	-0.428381	-0.349383
YDR052C	DBF4	4	559568	0.0140939	-0.185487	-0.0598302	-0.134893	-0.356558	-0.149663	-0.115784	-0.200812	-0.360229	-0.141902	-0.1159	-0.23114	-0.0229577	-0.246533	0.194976	-0.0389984	-0.151781	-0.122509	0.176233	-0.0907317	-0.0475929	0.122147	-0.244662	-0.190291
YDR053W	YDR053W	4	560446	-0.482704	-0.350812	-0.26126	-0.0989683	-0.416958	-0.396023	-0.313729	-0.297369	-0.477326	-0.168976	-0.256587	-0.267673	0.0203782	-0.46733	-0.396665	0.0629197	-0.0541449	-0.573873	0.102862	-0.320369	-0.242483	0.12723	-0.279572	-0.206248
YDR054C	CDC34	4	561883	0.540187	0.0915933	0.129016	-0.321631	-0.756136	0.141735	-0.293955	-0.408393	-0.514989	-0.56546	-0.144489	-0.556625	-0.114898	-0.123206	1.10679	0.0629076	0.151367	0.507245	0.168877	0.22372	-0.337086	-0.0465368	-0.502632	-0.387939
YDR055W	PST1	4	564194	0.340663	-0.220321	-0.11921	-0.114421	-0.161733	-0.179521	0.127991	-0.0324407	-0.252189	-0.0065715	-0.1492	-0.052281	0.028829	-0.230157	0.627825	-0.0962252	-0.129316	-0.129093	0.0223806	-0.409637	-0.351569	-0.00365739	-0.220454	-0.322817
YDR056C	YDR056C	4	565331	0.115105	-0.128905	-0.0540047	0.0446069	0.358023	-0.0142065	0.295235	0.288747	0.0660104	0.380192	0.107692	0.298877	0.19883	0.637338	0.604129	0.0414133	-0.247136	0.28371	-0.0282071	0.0718744	0.139555	0.212981	0.174215	0.235065
YDR057W	YOS9	4	566741	-0.776219	-0.697522	-0.604265	-0.352769	-0.281401	-0.753433	-0.712997	-0.79652	-0.934959	-0.208698	-0.349638	-0.236954	-0.177776	-0.518517	-0.589562	0.00312793	-0.200918	-0.512642	-0.124892	-0.813575	-0.422672	-0.185491	-0.406722	-0.233386
YDR058C	TGL2	4	568213	-1.6412	-1.52822	-1.43956	-1.1825	-0.966521	-1.57415	-1.14812	-1.11802	-1.35866	-0.917027	-1.18612	-1.01157	-1.08258	-1.42097	-1.33338	-0.0810677	-0.079025	-0.760454	-1.14655	-1.65987	-1.06128	-0.937138	-1.03574	-0.797152
YDR059C	UBC5	4	569502	-0.332352	-0.175841	-0.0635845	-0.0765489	-0.274387	-0.25284	-0.134476	-0.175396	-0.287728	-0.0366863	0.020403	-0.0043485	0.0846922	-0.465672	-0.602344	0.10723	-0.0659433	-0.403582	0.222118	-0.0250495	-0.194468	0.139059	-0.271225	-0.226336
YDR060W	MAK21	4	572187	0.480749	0.0841318	0.181356	-0.0861154	-0.20052	0.198422	0.0688709	-0.0184964	-0.104972	-0.131486	0.102591	-0.0762494	0.0665621	-0.00345644	-0.0935548	-0.179962	-0.167261	-0.114953	0.218531	-0.0451784	-0.147084	0.219601	-0.0593917	-0.0318273
YDR061W	YDR061W	4	574973	-0.840954	-0.438426	-0.320971	-0.164378	-0.229219	-0.439561	-0.13436	-0.180718	-0.361292	0.0166148	-0.166751	-0.151895	-0.0263928	-0.446843	-1.07925	-0.000509829	-0.136759	-0.601071	0.153694	-0.174919	-0.00429322	0.161063	-0.210397	-0.247184
YDR062W	LCB2	4	577316	-0.686751	-0.307645	-0.171808	-0.0410418	-0.373129	-0.441985	-0.108615	-0.13802	-0.358517	-0.0553801	-0.105471	-0.031202	0.0334123	-0.327191	-1.20201	-0.0506418	-0.132044	-0.873191	0.240762	-0.193874	-0.0414654	0.13301	-0.277006	-0.153521
YDR063W	AIM7	4	578887	-0.430166	-0.262821	-0.407506	-0.336156	0.0502259	-0.28271	-0.110282	-0.305312	-0.276174	-0.0313709	0.202716	0.108369	-0.162873	0.309117	-0.647541	-0.331005	-0.636796	-0.697005	-0.0680736	0.0986379	0.106285	-0.0734045	0.177298	0.194376
YDR064W	RPS13	4	579955	-0.868357	-0.578892	-0.707453	-0.235715	-0.249426	-0.841359	-0.378731	-0.446787	-0.612979	-0.282436	-0.287206	-0.19698	-0.187069	-0.126658	-0.688059	-0.135567	-0.687708	-1.02555	0.0760543	-0.377028	-0.0514511	0.113536	0.0945144	0.298386
YDR065W	RRG1	4	581235	0.0379309	-0.0696886	0.0819227	-0.0171213	-0.144764	-0.178752	0.202166	0.0644951	-0.117713	0.0905304	0.223285	0.180778	0.0951763	-0.121353	-0.0868503	-0.0931665	-0.169544	-0.460484	0.277469	-0.0471764	0.0139519	0.0940018	0.00741837	0.12759
YDR066C	RTR2	4	582203	-0.445205	-0.20639	-0.133029	0.758449	0.993422	0.297938	0.917995	0.919807	0.620514	1.04935	0.965469	1.00801	1.01167	0.561206	-0.764316	-0.240774	-0.591849	-0.948525	0.843229	0.0212188	0.571957	0.821506	0.772444	0.77446
YDR067C	OCA6	4	583128	-0.833032	-0.276982	-0.329162	-0.307169	-0.324714	-0.404182	-0.249978	-0.53308	-0.405698	-0.416572	0.199973	0.0371422	-0.211333	0.392572	-0.487354	-0.0677386	-0.252855	-0.5663	-0.161998	0.1699	0.138066	-0.0805418	0.312021	0.323757
YDR068W	DOS2	4	584179	0.219111	0.202452	0.352933	0.272515	0.22874	0.288968	0.461834	0.419727	0.265614	0.457274	0.452907	0.404429	0.412216	0.117514	-0.613999	-0.0889758	-0.138074	-0.495487	0.181968	-0.151875	0.0842671	0.495063	0.222412	0.202587
YDR069C	DOA4	4	586329	-0.260879	-0.257178	-0.0930694	-0.248005	-0.16619	-0.295945	-0.0118068	-0.123564	-0.359761	-0.0433308	-0.0844476	-0.110387	0.00247289	-0.257901	-0.306161	-0.0274709	-0.232401	-0.484815	0.0560641	-0.165143	-0.209503	0.0566878	-0.255326	-0.238653
YDR070C	FMP16	4	588238	-1.5075	-1.52523	-1.41416	-1.02103	-0.740414	-1.553	-0.897544	-0.869365	-1.12375	-0.662906	-1.06933	-0.590318	-0.909706	-0.726084	-1.41301	-0.0757146	-0.145912	-0.485862	-1.00253	-1.59717	-0.526354	-0.445856	-0.382961	-0.349295
YDR071C	PAA1	4	589114	-0.50676	-0.247888	-0.138934	0.0733207	0.10865	-0.357881	0.0595624	0.0786215	-0.113477	0.234262	0.0487404	0.14453	0.215203	-0.232103	-1.35643	0.0158309	-0.129782	-0.992065	0.0472259	-0.437848	-0.15415	0.197265	-0.13474	-0.145657
YDR072C	IPT1	4	590552	-0.555146	-0.416213	-0.323268	-0.151578	-0.395374	-0.435314	-0.395933	-0.41666	-0.569131	-0.200689	-0.198911	-0.158496	-0.141724	-0.585165	-0.607909	0.130787	0.112823	-0.383296	0.236084	-0.411101	-0.301567	-0.0126684	-0.391237	-0.327614
YDR073W	SNF11	4	592693	-0.31607	-0.395703	-0.374689	-0.152612	-0.179081	-0.418228	-0.07082	-0.165587	-0.270555	-0.0409259	-0.181191	-0.204429	-0.0123705	-0.524305	-0.422535	-0.249797	-0.370538	-0.721636	0.0226904	-0.552208	-0.276377	0.0513906	-0.218045	-0.19116
YDR074W	TPS2	4	595238	-0.297232	-0.276478	-0.351192	-0.253337	-0.338043	-0.245473	-0.247162	-0.413141	-0.526223	-0.331939	-0.0449532	-0.271496	-0.183845	0.56487	-0.241342	-0.160564	-0.533537	-0.341721	-0.019857	-0.0460486	-0.365691	-0.0551493	0.0014681	-0.0337531
YDR075W	PPH3	4	597619	-0.870234	-0.571033	-0.639003	0.00574071	0.38784	-0.611921	0.047069	0.0678335	-0.0921567	0.320326	0.248393	0.366127	0.0352017	0.512727	-0.538591	-0.286714	-0.669577	-0.899074	-0.269722	-0.218062	0.185139	0.0451842	0.435151	0.371122
YDR076W	RAD55	4	599078	0.444489	0.2073	0.297222	-0.0636296	-0.483273	0.112007	0.00789559	-0.104848	-0.217675	-0.20217	0.116537	-0.235872	0.0779137	0.0592789	0.477821	0.0133728	0.172286	-0.175168	0.232514	-0.0289197	-0.479001	-0.0985042	-0.415005	-0.279587
YDR077W	SED1	4	601301	0.420668	0.101888	0.201368	-0.232979	-0.679988	0.193915	-0.251693	-0.241174	-0.392694	-0.29449	-0.0100394	-0.318795	-0.0641084	-0.0887179	0.720243	-0.0659316	-0.0141022	0.25466	0.178221	0.257532	-0.383784	-0.139586	-0.59047	-0.608548
YDR078C	SHU2	4	602533	0.0629615	-0.219555	-0.182137	-0.0461572	-0.27951	-0.1812	-0.155218	-0.152964	-0.247163	-0.196282	-0.0911332	-0.111698	-0.0450326	-0.192969	0.0425263	0.0679251	0.0161186	0.0292202	0.197704	-0.107587	-0.0400468	0.249964	-0.149815	-0.113175
YDR079W	PET100	4	603231	0.488917	-0.153452	0.0174583	-0.602584	-0.449133	-0.293459	0.154202	0.0754182	-0.299453	0.0422722	0.0787696	-0.0468351	0.0097017	0.304613	0.225833	-0.294245	-0.351696	-0.0965463	0.0794857	-0.381978	-0.32258	0.0803086	-0.246153	-0.26832
YDR079C-A	TFB5	4	603702	-0.475427	-0.453206	-0.426441	-0.189673	0.136876	-0.496837	-0.0925584	-0.104494	-0.253788	0.139091	0.054674	0.11749	-0.0479363	-0.218435	-0.433522	-0.169749	-0.573293	-0.600101	-0.0592689	-0.301623	0.0618015	0.0534614	0.279961	0.172511
YDR080W	VPS41	4	605497	-0.864943	-0.558713	-0.386371	0.000910256	0.311861	-0.628491	0.136528	0.181762	-0.138758	0.335589	-0.13315	0.157244	0.0878909	-0.51221	-0.812423	-0.173974	-0.518998	-0.80531	0.0991789	-0.665743	0.270382	0.285405	0.261233	0.393816
YDR081C	PDC2	4	608692	-0.623882	-0.592996	-0.417888	-0.134228	-0.0934447	-0.59427	-0.226767	-0.201873	-0.346231	0.0251964	-0.225636	-0.063027	-0.0964234	-0.566513	-0.822393	0.116863	0.0950007	-0.702544	0.213531	-0.536654	-0.111601	0.315102	-0.0560503	-0.0625093
YDR082W	STN1	4	611183	0.0249608	-0.108509	-0.254236	-0.0340038	0.137221	-0.0761598	0.0182328	-0.0918245	-0.265884	0.10351	0.136113	0.153321	0.0583674	1.01992	0.63128	0.121163	-0.0785614	0.410329	0.156491	0.339702	0.135914	0.0227657	0.248599	0.273821
YDR083W	RRP8	4	612662	-0.384584	-0.194325	-0.0470343	0.0276372	0.25347	-0.255795	0.228589	0.233362	0.0350812	0.340944	0.216066	0.314644	0.230546	0.1797	-0.374818	-0.165793	-0.516067	-0.394896	0.332234	-0.0647659	0.235392	0.165975	0.118044	0.159452
YDR084C	TVP23	4	613704	0.289192	0.0362888	0.0831682	-0.144424	-0.595017	-0.111829	-0.298822	-0.382912	-0.387689	-0.329396	-0.141288	-0.264762	-0.00749616	-0.115324	0.104639	0.176664	0.277662	0.0306005	0.186586	0.102562	-0.378787	-0.0542243	-0.432603	-0.303372
YDR085C	AFR1	4	615219	-0.126575	-0.0912259	-0.206265	-0.0342915	0.31597	-0.174518	0.0764405	0.00588959	-0.0613139	0.135155	0.260237	0.313987	0.163381	0.633162	0.414025	-0.0888871	-0.393306	-0.0492992	0.360201	0.244877	0.472947	0.211967	0.447061	0.378606
YDR086C	SSS1	4	617049	0.168335	-0.0153238	0.15344	-0.159103	-0.460652	0.0272522	-0.167547	-0.180967	-0.316174	-0.189452	-0.0332121	-0.278381	0.0221166	-0.0891976	0.268621	0.111527	0.161035	-0.217221	0.221073	0.0682243	-0.348248	-0.0420071	-0.370002	-0.423129
YDR087C	RRP1	4	617888	0.0614027	0.0408947	0.192811	-0.103729	-0.415958	0.111865	-0.06904	-0.153725	-0.227117	-0.203732	0.0766466	-0.20907	0.0059606	0.0382691	-0.5385	0.0450558	0.0517903	-0.19167	0.322128	0.133108	-0.229454	0.0311333	-0.262807	-0.211658
YDR088C	SLU7	4	619071	-0.647859	-0.368518	-0.429271	-0.160708	0.308349	-0.487071	0.106993	0.0601565	-0.0705645	0.260982	0.149675	0.468248	-0.0069579	0.498888	-0.491424	-0.443519	-0.651727	-0.509355	-0.0441469	-0.0612844	0.3206	-0.0222946	0.416384	0.375
YDR089W	YDR089W	4	623416	-0.173505	-0.190921	-0.0657886	-0.214772	-0.46353	-0.14715	-0.240841	-0.228057	-0.436979	-0.237746	-0.163673	-0.313374	0.021927	-0.0784826	0.217582	0.0583503	0.00549893	-0.139992	0.218286	-0.0159067	-0.205777	0.0673516	-0.38305	-0.290664
YDR090C	YDR090C	4	625532	-0.0616246	-0.0865818	-0.067441	-0.104373	0.0154836	-0.0492296	0.0746407	0.0567695	-0.0747835	0.0302039	0.154573	0.0777161	0.00614234	0.474617	0.313959	-0.17352	-0.410798	0.090536	-0.012808	0.0733894	0.160133	0.0860043	0.121999	0.161236
YDR091C	RLI1	4	627621	-0.476125	-0.430621	-0.225553	-0.254416	-0.372993	-0.427347	-0.385506	-0.415591	-0.604185	-0.260574	-0.261524	-0.216733	-0.0446901	-0.456279	-0.360613	0.124346	-0.0471321	-0.560004	-0.0634932	-0.404912	-0.228996	0.138007	-0.237684	-0.184782
YDR092W	UBC13	4	630240	-0.609749	-0.492402	-0.641589	-0.248617	-0.343543	-0.566944	-0.309644	-0.560154	-0.543779	-0.346129	-0.138596	-0.138705	-0.183375	0.153533	0.263414	-0.179888	-0.585759	-0.203884	0.0831872	-0.269483	0.072209	0.0495867	0.506593	0.534748
YDR093W	DNF2	4	633701	0.549269	0.0358896	0.18105	-0.22174	-0.392982	0.0800602	-0.153363	-0.240399	-0.330484	-0.219638	0.0396955	-0.187376	0.037605	-0.0726026	0.569392	0.104075	-0.000803271	0.0480018	0.116915	0.100253	-0.308724	0.112156	-0.380509	-0.422044
YDR094W	YDR094W	4	636007	-0.0999801	-0.284901	-0.145139	0.166137	0.674973	-0.331277	0.29103	0.343421	0.135506	0.628349	0.0376876	0.510391	0.122888	-0.231837	0.222585	-0.403597	-0.387755	-0.587837	-0.0687071	-0.660143	-0.243723	-0.242953	-0.315075	-0.200657
YDR095C	YDR095C	4	636322	-0.725003	-0.485424	-0.434555	-0.0947437	0.0426704	-0.456896	-0.117514	0.211792	-0.0159164	-0.0556056	-0.219901	-0.068301	-0.00410376	-0.279146	-1.17972	-0.156378	-0.28882	-0.933424	-0.0299683	-0.282267	0.0455279	0.043603	-0.215782	-0.00322341
YDR096W	GIS1	4	638481	0.17205	-0.180201	-0.0471915	-0.116921	-0.335813	-0.112085	-0.0940245	-0.18401	-0.276676	-0.126479	-0.0979495	-0.264187	-0.000447223	-0.372541	0.373175	-0.00515943	-0.0413527	0.0742156	0.21489	-0.0172213	-0.0664205	0.143103	-0.325864	-0.26002
YDR097C	MSH6	4	641973	0.119606	0.0135135	0.165905	0.10004	0.0849058	-0.00219846	0.302488	0.221608	0.0244961	0.14532	0.165993	0.168789	0.304206	-0.185244	-0.373747	-0.111878	-0.198443	-0.697322	0.25718	-0.335147	-0.104565	0.0418317	-0.0561989	-0.109549
YDR098C	GRX3	4	644554	-0.306122	-0.185694	-0.101932	0.0151024	-0.150499	-0.177236	-0.0965393	-0.12192	-0.231459	0.0804862	-0.0356322	-0.0292445	0.0282063	-0.160089	-0.597329	0.0136794	0.0260131	-0.518136	0.0581563	-0.389113	-0.347165	0.0151374	-0.184032	-0.133068
YDR099W	BMH2	4	654017	-0.54074	-0.432809	-0.369913	0.0479857	0.2286	-0.512265	0.0523702	0.14723	-0.0975715	0.309203	-0.18314	0.0919859	0.143068	-0.263314	-0.716555	-0.0721744	-0.323957	-0.788386	0.0655342	-0.627397	-0.00547851	0.21577	-0.032546	0.0308178
YDR100W	TVP15	4	655228	-0.623668	-0.614814	-0.491031	-0.0464803	0.388655	-0.640083	0.0178291	0.137712	-0.218982	0.339137	-0.00935481	0.397538	0.0148044	-0.01073	-0.487352	-0.321949	-0.539573	-0.522068	0.109633	-0.186343	0.39372	0.212279	0.343176	0.186406
YDR101C	ARX1	4	656576	-0.694752	-0.433354	-0.496506	-0.290673	-0.10971	-0.394022	-0.221665	-0.342986	-0.454593	-0.156293	-0.110635	-0.119666	-0.145662	0.422952	-0.624856	-0.175041	-0.368342	-0.835313	-0.320743	-0.173952	-0.384419	-0.183913	-0.0716223	-0.0696894
YDR102C	YDR102C	4	657814	-0.170697	0.215043	0.255105	-0.147363	0.405493	0.201536	0.270121	0.321314	0.0657873	0.067847	0.396405	0.214986	0.166125	0.729398	0.0749392	0.0928003	0.068153	0.19105	0.269015	0.316947	0.153313	0.032525	0.369461	0.279669
YDR103W	STE5	4	659726	-1.23021	-1.00748	-1.05013	-0.413436	-0.307584	-1.03953	-0.58639	-0.657227	-0.786832	-0.452846	-0.491064	-0.268971	-0.315168	-0.471459	-0.688541	0.0357276	-0.170337	-0.3526	-0.120665	-0.697952	-0.0382388	0.142653	0.185686	0.120369
YDR104C	SPO71	4	663041	0.684843	0.674789	0.688843	0.559625	0.139497	0.611004	0.58393	0.47734	0.389134	0.457219	0.815719	0.528572	0.65506	0.451392	0.587943	-0.141203	-0.154544	-0.210632	0.988486	0.727217	0.0817851	0.103172	-0.0552679	0.117377
YDR105C	TMS1	4	666059	-0.813089	-0.210886	-0.0976233	-0.0323051	-0.245646	-0.365431	-0.155235	-0.161275	-0.315945	-0.094734	-0.047556	-0.0467734	0.0475837	-0.13925	-1.21865	0.093048	-0.0585748	-0.74262	0.281218	-0.141271	-0.21797	0.118204	-0.126941	-0.100089
YDR106W	ARP10	4	667431	-0.271626	-0.0300958	0.141062	-0.115708	-0.342219	-0.0346671	-0.102557	-0.151034	-0.291521	-0.877224	-0.918244	-0.984771	0.0528456	-0.100139	-0.897469	0.0672557	0.0239589	-0.612233	0.219829	-0.0668896	-0.0922001	0.192791	-0.148423	-0.101276
YDR107C	TMN2	4	670025	-0.527098	-0.389941	-0.172127	0.0058139	-0.221065	-0.301597	-0.109991	-0.0415178	-0.232678	-0.214151	-0.222974	-0.261874	0.160985	-0.279973	-1.24504	0.100856	-0.164144	-0.621422	0.233117	-0.359563	-0.246931	0.101668	-0.277715	-0.235329
YDR108W	TRS85	4	672317	0.665193	0.477904	0.490537	0.331285	0.41865	0.432105	0.594635	0.535295	0.357752	0.572634	0.571786	0.517992	0.442028	0.571769	0.740405	0.0380985	0.153854	0.0546594	0.480083	0.290504	0.184177	0.278821	0.229051	0.262664
YDR109C	YDR109C	4	674593	-0.478746	-0.372169	-0.32305	0.095939	0.589493	-0.494282	0.255459	0.2786	0.0276063	0.498138	0.0744507	0.465495	0.187425	-0.0128949	-0.154186	-0.280291	-0.503932	-0.664445	0.0574639	-0.359605	0.167907	0.169333	0.264625	0.256432
YDR110W	FOB1	4	676952	0.446516	0.173386	0.295358	-0.0349398	-0.395378	0.24048	-0.00344003	-0.0896612	-0.26631	-0.247945	0.0350189	-0.240725	0.0867756	0.146678	0.396967	0.0275989	0.122906	0.393637	0.428495	0.365097	0.0108936	0.196668	-0.356284	-0.307657
YDR111C	ALT2	4	679002	-0.310846	-0.277257	-0.084361	0.0397598	-0.0769008	-0.339944	-0.0991186	-0.0383975	-0.226302	0.102376	-0.0801363	0.0805927	0.064958	-0.232962	-0.0932271	0.00659501	-0.140952	-0.622592	0.140618	-0.350446	-0.0963193	0.224609	0.0604987	0.0839733
YDR112W	IRC2	4	679698	0.0329811	-0.236578	-0.131156	0.016226	0.0228427	-0.165079	0.149965	0.0695631	-0.195579	0.186305	-0.0411527	0.0820274	0.181424	-0.310505	0.235215	0.0721303	-0.0438119	-0.338403	0.384546	-0.341807	-0.0331066	0.318193	-0.0392633	-0.0516134
YDR113C	PDS1	4	681056	-0.5666	-0.451766	-0.542931	-0.236766	-0.101896	-0.417532	-0.178187	-0.404177	-0.457186	-0.26636	0.00589227	0.122463	-0.226526	0.532018	0.0931849	-0.126147	-0.393153	-0.322779	-0.0193504	0.18821	0.138038	-0.0291787	0.378676	0.306801
YDR114C	YDR114C	4	682075	-0.709368	-0.71603	-0.749436	-0.255742	-0.235326	-0.639599	-0.180476	-0.419245	-0.389331	-0.217036	-0.0868559	-0.148559	-0.30552	0.142276	-0.659536	-0.137033	-0.377174	-0.853727	-0.253528	-0.343928	-0.146168	-0.0633201	0.115068	0.056913
YDR115W	YDR115W	4	682333	-0.127591	-0.41293	-0.304081	-0.238769	-0.285316	-0.42963	-0.0711569	-0.132917	-0.305554	-0.111197	-0.22018	-0.148634	-0.173938	-0.360457	-0.060768	-0.0779323	-0.0488416	-0.371	-0.103903	-0.523419	-0.367683	0.0497796	-0.0556301	0.00442879
YDR116C	MRPL1	4	683152	-0.472213	-0.461103	-0.389265	-0.286811	-0.380169	-0.502666	-0.368	-0.358014	-0.546138	-0.233526	-0.254777	-0.249591	-0.202765	-0.36202	-0.74294	-0.0832979	-0.179612	-0.770724	-0.317208	-0.670829	-0.521462	-0.0746629	-0.228099	-0.222977
YDR117C	TMA64	4	684794	-0.301845	-0.157221	-0.117987	0.0458583	-0.197646	-0.248389	-0.104057	-0.120825	-0.251187	-0.0376924	0.0263454	0.0858578	-0.0435647	-0.0875699	-0.275172	0.269858	0.221297	-0.0693542	-0.175512	-0.224623	-0.272831	-0.0124806	-0.143629	-0.0331918
YDR118W	APC4	4	686861	-0.0598408	-0.0900298	-0.304045	-0.589159	-0.91436	-0.0555783	-0.48401	-0.822917	-0.827477	-0.73468	-0.179613	-0.640776	-0.29923	0.837584	0.395516	0.0385352	-0.11972	0.184977	-0.0932542	0.390559	-0.677839	-0.336388	-0.368231	-0.343015
YDR119W	VBA4	4	689380	0.122526	0.00783102	0.11253	0.2007	-0.0216414	-0.0607589	0.11213	0.0273186	-0.179876	0.211446	0.137007	0.0586089	0.307451	-0.0916147	0.723583	0.331318	0.214491	0.196819	0.63872	0.245854	0.282559	0.541063	0.10025	-0.00651493
YDR120C	TRM1	4	692405	0.245421	-0.170496	-0.0260302	-0.0653749	-0.13837	-0.078033	0.0481807	0.0631282	-0.106783	0.0551541	-0.0613648	-0.0445177	0.0546284	-0.12925	0.329816	-0.106667	-0.0530483	-0.00175756	0.19649	-0.217981	0.00744931	0.0834304	-0.301658	-0.205364
YDR121W	DPB4	4	693880	0.747693	0.34183	0.351711	0.198289	0.0103251	0.357697	0.252029	0.196499	0.136862	0.174575	0.342722	0.175113	0.293544	0.265839	0.348553	-0.0114954	0.0355481	0.0310713	0.2276	-0.0606424	-0.113055	0.245447	-0.0772214	-0.0803173
YDR122W	KIN1	4	696297	0.267754	0.0764659	0.177323	-0.303015	-0.820005	0.140349	-0.292721	-0.390364	-0.455617	-0.452301	-0.0456444	-0.512819	0.0553013	0.236611	1.06144	0.129223	0.291428	0.347477	0.275207	0.242831	-0.451813	-0.0147197	-0.534032	-0.514539
YDR123C	INO2	4	699011	-0.358155	-0.383985	-0.290214	0.138349	0.28543	-0.480629	0.0923789	0.18148	-0.0592714	0.34061	-0.0743036	0.294463	0.1359	-0.302351	-0.223894	-0.14923	-0.353238	-0.770001	0.0715002	-0.443958	0.0630743	0.200155	-0.0197284	-0.103834
YDR124W	YDR124W	4	700802	-1.04735	-0.503176	-0.268052	-0.0399363	-0.0988099	-0.517415	-0.0972267	-0.111313	-0.269543	0.179529	-0.0773279	0.0258476	0.0530745	-0.394419	-1.77927	0.0869614	-0.122556	-0.803416	0.077186	-0.493895	0.0774832	0.251862	0.0413818	0.127377
YDR125C	ECM18	4	702077	-0.738449	-0.323398	-0.129147	-0.105381	-0.484764	-0.384016	-0.200574	-0.287536	-0.443917	-0.164458	-0.0935702	-0.239336	-0.00028879	-0.251626	-1.31319	0.00568805	-0.157906	-0.809201	0.225402	-0.0305645	0.00240051	0.177912	-0.258973	-0.110984
YDR126W	SWF1	4	703739	-0.0865282	-0.302314	-0.166307	-0.0280793	-0.380942	-0.353124	-0.0446324	-0.173384	-0.268449	-0.204628	-0.114462	-0.114931	-0.00704149	-0.290053	0.0392704	-0.0148794	-0.0438571	-0.376283	0.188651	-0.225517	-0.0988829	0.160214	-0.119303	-0.0780551
YDR127W	ARO1	4	706867	-0.491765	-0.399875	-0.556813	-0.22516	0.104005	-0.438985	-0.163794	-0.392206	-0.436769	-0.0730728	-0.0229122	0.208418	-0.0915236	0.484689	-0.814715	-0.121268	-0.349652	-0.454389	-0.13425	-0.0251548	0.139981	0.00438134	0.318369	0.22388
YDR128W	MTC5	4	711272	-0.675145	-0.695904	-0.736976	-0.161171	0.14557	-0.751126	-0.0963057	-0.194863	-0.355993	0.098075	-0.191473	0.12381	-0.279351	0.202323	-0.386833	-0.284158	-0.663297	-0.681981	-0.27317	-0.478936	-0.0310949	-0.12196	0.363008	0.290692
YDR129C	SAC6	4	714359	-0.2105	-0.180585	-0.190987	0.355092	0.486915	-0.0494137	0.362841	0.0652847	-0.0785585	0.544852	0.384496	0.586258	-0.242224	0.908976	0.441975	-0.351971	-0.842929	-0.00845151	0.272354	0.516341	0.324409	0.168704	0.397026	0.203988
YDR130C	FIN1	4	716184	0.197151	0.0327675	-0.00959208	-0.481913	-0.473011	0.105538	-0.273162	-0.405421	-0.448765	-0.432488	0.121501	-0.371019	-0.141849	0.900128	0.195536	0.055352	-0.132295	0.158442	0.0587559	0.300075	-0.354673	-0.161322	-0.123648	-0.119614
YDR131C	YDR131C	4	717625	0.675417	0.233663	0.366033	0.201833	0.448305	0.292214	0.498716	0.454651	0.252011	0.626228	0.389592	0.445084	0.41861	0.490786	0.434231	-0.0600507	-0.262252	-0.106316	0.527705	0.202838	0.132966	0.254365	0.0207252	-0.0785632
YDR132C	YDR132C	4	719559	-0.436164	-0.292367	-0.315009	0.454864	0.262014	-0.180659	0.41571	0.0864716	0.0304361	0.555778	0.0506638	0.416651	0.150548	0.86585	0.391609	-0.185764	-0.391772	-0.341749	-0.08571	0.296407	0.0660493	0.0328322	0.553182	0.32103
YDR133C	YDR133C	4	721129	0.480248	0.0683558	0.0859459	-0.164789	0.333016	0.109056	0.163582	0.192554	0.0906555	0.301731	0.27994	0.398094	0.00595206	0.509734	1.29085	-0.151755	-0.0669003	0.425004	0.0297212	0.242351	0.244842	-0.0676762	0.232429	0.221149
YDR134C	YDR134C	4	721276	0.130971	-0.161965	-0.0655075	-0.0393238	-0.163466	-0.156971	-0.0167531	-0.0389561	-0.236234	0.00293088	-0.091031	-0.0409089	0.0377091	-0.11117	0.398191	-0.0647547	-0.0812085	0.221103	0.24709	-0.0683621	0.0487658	0.0901167	-0.214719	-0.181126
YDR135C	YCF1	4	725277	-0.062542	-0.426894	-0.351933	-0.498486	-0.450195	-0.395155	-0.184848	-0.264957	-0.358683	-0.17865	-0.226027	-0.319032	-0.237476	-0.396611	0.119132	-0.249035	-0.521838	-0.164792	-0.215191	-0.537007	-0.352033	-0.11611	-0.365209	-0.209868
YDR136C	VPS61	4	727997	-0.56476	-0.375356	-0.231497	0.0478216	0.19119	-0.323854	0.0343103	0.0830156	-0.126867	0.385076	0.0843539	0.19233	0.150829	-0.239224	-0.808922	-0.333127	-0.634886	-0.957567	0.0595747	-0.481867	-0.292474	-0.0151386	-0.0939447	-0.143235
YDR137W	RGP1	4	729254	-0.297885	-0.0822911	-0.0260416	-0.206759	-0.186156	-0.0547869	0.015538	-0.125904	-0.167454	-0.0496851	0.142269	-0.0601374	-0.0797889	0.013382	-0.55908	-0.0348795	-0.12294	-0.644039	0.0541014	0.0487566	-0.138658	-0.0321177	-0.189499	-0.137885
YDR138W	HPR1	4	731707	-0.800729	-0.615056	-0.708875	-0.245566	-0.297772	-0.664159	-0.428429	-0.6449	-0.610336	-0.33704	-0.0653274	-0.100555	-0.149351	0.276756	-0.651505	-0.064652	-0.410126	-0.83407	-0.201606	-0.301589	-0.188516	-0.013212	0.318926	0.326552
YDR139C	RUB1	4	733771	-0.796491	-0.482976	-0.314243	-0.25623	-0.296661	-0.525841	-0.158936	-0.19945	-0.496594	-0.0813372	-0.200388	-0.179952	-0.0106732	-0.263326	-0.807429	-0.126341	-0.377128	-0.769052	0.395	-0.0535661	-0.125446	0.298337	-0.253987	-0.213019
YDR140W	MTQ2	4	734470	0.397014	-0.075736	0.0498982	-0.253363	-0.521898	0.0148927	-0.157726	-0.172759	-0.372085	-0.243917	-0.0600631	-0.346229	-0.0896425	-0.120627	0.987631	-0.0935636	0.0406198	0.233733	0.249426	0.122587	-0.172434	0.0410475	-0.50178	-0.370319
YDR141C	DOP1	4	737449	-0.416305	-0.0847691	-0.0627894	0.276429	0.10699	0.13173	0.239562	-0.103057	-0.118731	0.309773	0.00729375	0.146196	0.0285959	0.886615	0.218832	-0.0647275	-0.110305	0.302077	-0.105397	0.531581	-0.00481961	-0.0127518	0.209806	0.0168772
YDR142C	PEX7	4	741036	-0.377451	-0.377972	-0.313345	-0.19929	0.040752	-0.315879	-0.0270474	0.0746683	-0.35049	0.198705	-0.0937574	-0.0213097	-0.0153092	0.146649	0.0794575	-0.250516	-0.504093	-0.230446	-0.00436319	-0.131201	-0.0387767	-0.0553185	-0.168469	-0.250321
YDR143C	SAN1	4	742958	-0.274765	-0.278088	-0.169546	-0.352892	-0.680289	-0.259657	-0.179988	-0.202543	-0.355354	-0.387682	-0.321561	-0.513216	-0.0218725	-0.135668	-0.0520224	0.0954497	0.329254	0.116249	0.138642	0.0391935	-0.154152	0.0792875	-0.486046	-0.388865
YDR144C	MKC7	4	745206	-1.24695	-0.283562	-0.480166	-0.956779	-1.45529	-0.402961	-0.83945	-1.34213	-1.22262	-1.3953	-0.341098	-0.789556	-0.791536	0.816473	-0.649255	-0.37913	-0.677044	-0.701006	-0.700657	0.0169309	-0.928397	-0.860125	-0.437331	-0.538118
YDR145W	TAF12	4	747547	-0.00795601	-0.0533907	-0.0657269	-0.252033	-0.711229	0.109023	-0.317858	-0.719722	-0.635345	-0.521623	-0.0836395	-0.527135	-0.216021	1.17076	0.512926	0.183243	0.0951554	0.515938	-0.0539499	0.683621	-0.541115	-0.272038	-0.410527	-0.464234
YDR146C	SWI5	4	749677	0.125855	-0.0184081	0.0750488	-0.146042	-0.122185	0.0800815	0.131901	-0.166134	-0.168718	0.0107761	0.134474	0.0218538	-0.0240108	0.748352	-0.270196	-0.0508655	-0.0411704	-0.122776	-0.100443	0.0131031	-0.0900693	-0.0932449	0.0489981	-0.0726277
YDR147W	EKI1	4	752433	0.202819	-0.0860284	0.00269809	-0.181998	-0.358997	-0.1024	-0.151208	-0.194774	-0.342497	-0.191121	-0.0407851	-0.215894	0.00669738	-0.127597	-0.130865	-0.0928245	-0.100822	-0.136281	0.108556	-0.112258	-0.21418	0.0742323	-0.298555	-0.229505
YDR148C	KGD2	4	754370	-0.762174	-0.346602	-0.242489	0.12551	0.248134	-0.460887	0.191797	0.16076	-0.0782634	0.346526	0.0621407	0.382803	0.227655	-0.193211	-1.23476	-0.0834001	-0.432701	-0.86832	0.186047	-0.423471	-0.253653	-0.0367924	-0.0210329	0.0757066
YDR149C	YDR149C	4	755908	0.149002	-0.191458	-0.145401	-0.276872	0.129352	-0.0858242	0.0501836	-0.0303371	-0.160771	0.163068	0.175874	0.16619	-0.033558	0.39484	0.378594	-0.331944	-0.789513	0.234385	-0.132792	0.200216	-0.0535768	-0.0429279	-0.0168	0.0230036
YDR150W	NUM1	4	759751	-0.0621465	-0.161843	0.0150771	-0.0109821	-0.288107	-0.111837	-0.0598445	-0.151187	-0.273274	-0.103138	-0.0641865	-0.100091	0.128935	-0.159352	-0.240277	-0.0123283	-0.150522	-0.502847	0.222618	-0.196943	-0.18314	0.207054	-0.234971	-0.178583
YDR151C	CTH1	4	764666	-0.504932	-0.250986	-0.135039	0.214148	0.409742	-0.29762	0.405327	0.251742	0.11226	0.454938	0.16732	0.285303	0.216122	-0.0197527	-0.672037	-0.174769	-0.413962	-0.680776	0.187246	-0.345806	0.162225	0.257641	0.229243	0.300923
YDR152W	GIR2	4	766104	-0.415741	-0.271967	-0.383394	-0.214375	0.188269	-0.386906	0.0399578	-0.0118075	-0.266828	0.173059	-0.108232	0.079146	-0.0613568	0.485746	0.0066149	-0.372449	-0.623278	-0.346647	-0.278746	-0.290237	-0.327708	-0.152217	0.0615131	0.0100131
YDR153C	ENT5	4	767353	-0.538852	-0.374967	-0.258264	-0.0733415	-0.229295	-0.33648	-0.104091	-0.105918	-0.316698	-0.0115194	-0.136657	-0.122886	-0.0284331	-0.367169	-0.332196	-0.0895853	-0.0768093	-0.747672	0.0928471	-0.33477	-0.0977397	0.043054	-0.300459	-0.180854
YDR154C	YDR154C	4	768578	0.138222	-0.169981	-0.00176488	-0.220149	-0.678462	-0.101714	-0.300722	-0.405141	-0.496395	-0.386029	-0.189122	-0.476195	-0.108237	-0.213753	0.500977	0.103218	0.192427	-0.00534048	0.143967	-0.0731373	-0.34492	0.00795858	-0.462658	-0.331399
YDR155C	CPR1	4	768756	0.20803	-0.108104	-0.0373514	-0.114597	-0.249818	-0.0982767	-0.137047	-0.169345	-0.267012	-0.0911461	-0.0455932	-0.0907651	0.00855427	-0.0539938	0.754959	0.0292293	-0.0151571	0.123791	0.138756	-0.0674319	-0.182656	0.0388551	-0.392823	-0.411919
YDR156W	RPA14	4	769731	-0.449195	-0.4757	-0.570223	-0.446115	-0.560748	-0.449748	-0.446544	-0.678965	-0.660732	-0.706416	-0.196645	-0.295786	-0.503078	0.756821	0.238563	-0.354073	-0.464004	-0.0192108	-0.01949	0.473855	0.0311097	-0.223744	0.115308	0.180505
YDR157W	YDR157W	4	770131	-0.768497	-0.574656	-0.495221	-0.0100651	0.385902	-0.716102	0.0633674	0.107791	-0.172444	0.313414	-0.140068	0.253158	0.128478	-0.365032	-0.73258	0.0142246	-0.304248	-0.908861	0.00623981	-0.588319	-0.0512092	0.0247025	-0.0795766	-0.046312
YDR158W	HOM2	4	770905	-0.338838	-0.239655	-0.0874138	-0.0248416	-0.320723	-0.203444	-0.141655	-0.273443	-0.337229	-0.17562	-0.099573	-0.203366	-0.0890294	-0.22999	-0.764801	0.128934	0.138204	-0.2613	0.100309	-0.262201	-0.138959	0.109534	-0.22387	-0.0549209
YDR159W	SAC3	4	773829	-0.026497	-0.0468201	-0.075828	-0.0729665	0.192019	-0.0250938	0.171697	0.120211	-0.0761866	0.286461	0.110991	0.148569	0.107431	0.22415	0.0693148	-0.256634	-0.280646	-0.0983078	0.156674	0.0738429	0.0550445	0.0984862	0.00713764	0.0142888
YDR160W	SSY1	4	777442	0.150036	-0.0554477	0.0587423	0.397691	0.509782	-0.0914807	0.427579	0.515423	0.200109	0.0737401	0.123384	0.280933	0.279126	0.168218	0.832702	-0.271403	-0.544359	-0.0824231	0.521166	0.0674187	0.490316	0.657044	0.510351	0.46413
YDR161W	YDR161W	4	779624	-0.389137	-0.392686	-0.333065	0.0157878	-0.308311	-0.475824	-0.169647	-0.27021	-0.377152	-0.181169	-0.182744	-0.104974	-0.0819742	-0.3939	-0.277654	0.0150427	-0.00566374	-0.481704	0.00512173	-0.4968	-0.263357	0.15309	-0.139224	-0.0586595
YDR162C	NBP2	4	780745	-0.0749747	-0.329951	-0.220883	-0.0958393	-0.298265	-0.248066	-0.183239	-0.168729	-0.362201	-0.150241	-0.171535	-0.26417	0.0260806	-0.328588	0.11642	-0.0560643	-0.125397	-0.373234	0.614131	0.173773	-0.0572724	0.154024	-0.36211	-0.30433
YDR163W	CWC15	4	781686	-0.312572	-0.34988	-0.248272	0.0291345	0.311446	-0.349889	0.216973	0.255458	0.0148738	0.289517	0.0159245	0.350312	0.16208	-0.427888	-0.736239	-0.146335	-0.354673	-0.95752	0.0490866	-0.699759	-0.0265132	0.0456324	0.103013	0.0791
YDR164C	SEC1	4	783128	0.733275	0.42102	0.458552	-0.00964552	-0.0865671	-0.103758	0.0126969	-0.0180558	-0.151428	0.0340898	0.0792265	0.0168201	0.0925815	0.0399	0.432763	-0.07142	-0.269877	0.0585955	0.2586	-0.126861	-0.0100074	0.247159	-0.0130833	0.0493446
YDR165W	TRM82	4	785538	-0.231074	-0.213898	-0.118214	0.192561	0.389757	-0.293323	0.273525	0.2583	0.0347486	0.424049	0.136698	0.288108	0.27776	-0.0727495	-0.881458	-0.180033	-0.448829	-0.827236	0.0709406	-0.491688	0.082355	0.290808	0.0922988	0.133873
YDR166C	SEC5	4	787763	-0.11236	-0.237108	-0.194343	-0.111136	0.0715916	-0.210809	-0.0816824	-0.0595881	-0.203256	0.122953	-0.0341486	0.0570155	0.0131658	0.118575	0.131517	-0.108302	-0.352131	0.454084	0.0588882	0.0832409	0.0675324	0.159244	0.0404696	0.0685995
YDR167W	TAF10	4	789759	-0.168826	-0.32586	-0.344464	-0.22675	0.0199646	-0.25915	-0.149309	-0.138267	-0.363646	0.00971415	-0.135871	-0.0549848	-0.0711295	0.278952	0.725303	-0.0897787	-0.293809	-0.00148395	-0.0184811	0.00775979	-0.184855	-0.0464851	-0.202176	-0.16678
YDR168W	CDC37	4	791088	-0.193127	-0.246458	0.00855765	-0.159722	-0.458442	-0.180102	-0.235217	-0.210059	-0.441805	-0.206284	-0.0440675	-0.195838	-0.0366215	-0.179729	-0.835002	0.0456462	0.0640553	-0.627198	0.148917	-0.132876	-0.278377	0.142528	-0.321487	-0.274501
YDR169C	STB3	4	793118	0.100514	-0.198806	-0.0636601	-0.186706	0.159854	-0.179795	0.21658	0.134616	-0.314557	0.262827	-0.041924	0.061134	0.137349	-0.0523657	-0.471631	-0.200815	-0.346234	-0.640704	0.0360828	-0.569702	-0.261619	0.110639	-0.119799	-0.263717
YDR170C	SEC7	4	799207	-0.123033	-0.227752	-0.0971569	-0.263145	-0.553506	-0.205085	-0.315985	-0.365781	-0.496506	-0.310149	-0.193408	-0.387138	-0.110969	-0.287857	0.33879	0.0599482	0.148166	-0.0895389	0.157509	0.092626	-0.253541	0.00313413	-0.489688	-0.433869
YDR171W	HSP42	4	807184	-0.11915	-0.36142	-0.370667	-0.0924888	-0.251315	-0.425511	-0.233647	-0.371817	-0.4196	-0.276209	-0.0938843	-0.0670725	-0.0116141	0.487674	0.257392	-0.258309	-0.532035	-0.102585	0.114531	0.100508	0.0296994	0.147045	0.164291	0.21923
YDR172W	SUP35	4	809352	-0.794011	-0.487485	-0.530116	-0.000847054	0.159115	-0.611723	-0.060371	-0.127653	-0.320822	0.182986	0.0959084	0.245463	0.0135127	0.29644	-0.694206	-0.221957	-0.700913	-1.00123	-0.0720209	-0.208142	0.241281	0.198696	0.282519	0.244032
YDR173C	ARG82	4	811098	0.160149	-0.0383955	0.00173603	-0.115389	-0.467021	-0.00627436	-0.125539	-0.220059	-0.315807	-0.300867	-0.0514631	-0.31463	0.0666694	-0.168574	0.169772	0.188954	0.313468	0.117683	0.386005	0.0473033	-0.0609135	0.162875	-0.370002	-0.285774
YDR174W	HMO1	4	812480	-0.101044	-0.162733	-0.0664275	-0.00828649	0.0856936	-0.215304	0.229519	0.153658	-0.0298821	0.182413	0.200892	0.106781	0.118422	-0.0237634	-0.315219	-0.242535	-0.330235	-0.426165	0.179706	-0.274755	0.206721	0.257193	-0.0244269	0.0301288
YDR175C	RSM24	4	813672	-0.0252609	-0.24075	-0.0965012	-0.0932751	-0.268403	-0.197526	-0.0566665	-0.0202144	-0.246351	-0.0268675	-0.138597	-0.10405	0.0371202	-0.190518	0.114848	-0.00724268	-0.0271613	-0.155549	0.234128	-0.146297	0.00672508	0.219178	-0.327304	-0.224905
YDR176W	NGG1	4	815506	-0.200135	-0.224568	-0.0134865	-0.359156	-0.577003	-0.11448	-0.238075	-0.284792	-0.457322	-0.325604	-0.187652	-0.427528	-0.070293	-0.226876	-0.66315	0.105216	0.138689	-0.0655668	0.0165891	-0.162408	-0.31498	-0.0986023	-0.573204	-0.521078
YDR177W	UBC1	4	817201	0.337514	0.210113	0.244896	-0.140051	-0.705476	0.260618	-0.103293	-0.199118	-0.295133	-0.316858	0.189774	-0.252649	-0.500028	-0.493286	-0.883808	0.248613	0.468961	0.505239	0.516273	0.394047	-0.259541	0.0996059	-0.353378	-0.3005
YDR178W	SDH4	4	818222	-2.16771	-2.09912	-2.18211	-2.31199	-1.93247	-2.09728	-1.95087	-2	-2.09854	-1.85093	-1.90795	-1.82435	-2.04842	-1.49642	-0.984612	0.35067	0.417723	-0.118819	-0.467422	-0.980885	-1.71472	-2.082	-1.94381	-1.76
YDR179C	CSN9	4	818952	-1.7039	-1.15599	-1.14655	-1.14338	-0.447416	-1.26044	-0.839117	-0.815357	-0.938136	-0.544634	-0.701508	-0.55697	-0.76792	-0.637728	-0.519798	0.918757	0.786865	0.278009	-0.79528	-0.849196	-0.57838	-0.634041	-0.319275	-0.257526
YDR179W-A	YDR179W-A	4	820128	-0.369073	-0.37655	-0.246433	-0.227209	-0.763715	-0.444468	-0.512864	-0.563607	-0.634379	-0.512083	-0.382643	-0.497954	-0.734249	-1.09421	-0.713797	-0.0738035	0.013964	-0.296194	0.321991	0.0476308	-0.147254	0.0431941	-0.343001	-0.234271
YDR180W	SCC2	4	823535	-0.879719	-0.392899	-0.534199	-0.501273	-0.865624	-0.414406	-0.541526	-0.86456	-0.782515	-1.07515	-0.1334	-0.743311	-0.232696	0.795515	-0.308402	0.010693	-0.574293	-0.731442	0.0462187	0.565907	-0.55687	-0.0729671	0.0218487	-0.122781
YDR181C	SAS4	4	826632	-0.306988	-0.122327	-0.00719264	-0.0528778	-0.444769	-0.0229144	-0.151162	-0.205466	-0.41632	-0.227768	-0.130806	-0.322085	0.0242529	-0.153841	-0.0102079	-0.0060384	-0.136473	-0.0102228	0.395314	0.202056	0.0800971	0.298723	-0.236211	-0.204659
YDR182W	CDC1	4	828319	-0.490954	-0.307802	-0.132199	-3.47009e-05	-0.0298857	-0.374111	-0.0261078	-0.0211891	-0.232918	0.108216	0.00323825	0.0100552	0.0868241	-0.233109	-0.649583	0.0312088	-0.12034	-0.712245	0.136606	-0.295724	-0.119011	0.135449	-0.123161	-0.117036
YDR183W	PLP1	4	829931	-0.180167	-0.309647	-0.138754	-0.0333495	-0.0913602	-0.355638	-0.0674845	-0.0658213	-0.240081	0.0430247	-0.116822	0.0132244	0.0315279	-0.369486	-0.5336	-0.165326	-0.305928	-0.683951	0.0944871	-0.544035	-0.150809	0.0573535	-0.141004	-0.112409
YDR184C	ATC1	4	831071	-0.321998	-0.257797	-0.0814479	-0.119055	-0.539611	-0.141123	-0.286999	-0.380254	-0.499128	-0.370361	-0.16478	-0.369818	-0.0166778	-0.218819	-0.409264	0.138188	0.203792	-0.635607	0.0700297	-0.239684	-0.490278	0.0103973	-0.457007	-0.347778
YDR185C	UPS3	4	832203	-0.403427	-0.284919	-0.0643745	-0.0305916	-0.163622	-0.288968	-0.0127736	-0.00794071	-0.25554	0.162596	-0.104399	-0.0309994	0.0877833	-0.251192	-0.760719	-0.0820303	-0.0815303	-0.866492	0.108423	-0.488558	-0.140121	0.14708	-0.135911	-0.0992338
YDR186C	YDR186C	4	834175	-0.163593	-0.0441063	0.0906984	-0.0987323	-0.34535	-0.0595077	-0.0350841	-0.0690354	-0.218506	-0.116333	0.0298015	-0.125654	0.0712675	-0.112365	-0.63731	-0.0144686	0.0448037	-0.513365	0.2065	-0.0792949	-0.253629	-0.0272424	-0.366772	-0.303949
YDR187C	YDR187C	4	836487	0.871239	0.244161	0.339649	-0.191072	-0.556085	0.333056	-0.261147	-0.282046	-0.434302	-0.301832	0.0627261	-0.293606	0.0674824	0.109936	1.59266	0.288485	0.451741	0.66136	0.209319	0.336112	-0.235555	0.0942833	-0.410301	-0.338907
YDR188W	CCT6	4	837241	-0.603436	-0.371296	-0.216327	-0.108828	-0.190102	-0.306036	0.017533	-0.0779208	-0.267106	-0.0948131	-0.17118	-0.177944	-0.0251722	-0.431706	-0.605051	0.00923652	-0.150049	-0.476022	0.271263	-0.0760887	0.0160686	0.169298	-0.177708	-0.0360228
YDR189W	SLY1	4	839392	0.554781	0.138672	0.244857	0.0350089	-0.198091	0.18936	0.106909	0.0951651	-0.106358	-0.0426892	0.108779	-0.0260709	0.222249	0.124749	1.03111	-0.195317	-0.176174	0.316464	0.461915	0.252461	0.189398	0.356072	-0.105819	-0.107364
YDR190C	RVB1	4	841299	-0.269942	-0.185247	-0.0690723	-0.0463542	-0.296041	-0.243585	-0.176987	-0.181085	-0.349006	-0.187208	-0.114305	-0.158592	0.0482954	-0.171268	-0.159835	0.302971	0.116914	-0.158495	0.0382484	-0.292573	-0.161227	0.126003	-0.249494	-0.224653
YDR191W	HST4	4	842893	-0.50528	-0.483574	-0.507517	-0.284466	-0.518688	-0.542805	-0.393623	-0.577614	-0.603481	-0.425645	-0.215864	-0.247859	-0.0486289	-0.20326	-0.0986341	-0.0589051	-0.370246	-0.475334	-0.164944	-0.361268	-0.178354	0.0438989	0.165895	0.0961448
YDR192C	NUP42	4	844215	-0.060316	-0.148207	-0.0376598	-0.191974	-0.456493	-0.151079	-0.162071	-0.270807	-0.337737	-0.319179	-0.0583975	-0.253751	-0.0022946	0.0021528	0.567554	0.0878788	0.109672	0.0980364	0.222803	0.0388287	-0.212809	-0.0202596	-0.354154	-0.401393
YDR193W	YDR193W	4	844753	-0.202793	-0.466664	-0.510578	-0.381147	-0.532027	-0.282799	-0.336553	-0.644365	-0.755964	-0.386663	-0.567807	-0.460727	-0.32616	0.857691	0.742085	-0.125308	-0.379225	-0.182654	-0.334571	0.0229288	-0.672499	-0.381906	-0.465627	-0.588577
YDR194C	MSS116	4	846949	0.326452	0.180669	0.209215	-0.244326	-0.674628	0.149049	-0.151329	-0.332538	-0.360535	-0.517307	-0.029252	-0.321365	0.0799045	0.105977	0.461533	0.0794424	0.260323	0.0994671	0.327673	0.155911	-0.308717	0.03997	-0.32995	-0.245751
YDR195W	REF2	4	849399	-0.176142	-0.144954	0.0215424	-0.048904	-0.0834725	-0.144303	0.0740024	-0.0413602	-0.180995	-0.0619132	-0.0138867	-0.0158987	0.0435878	-0.0417121	-0.256121	-0.117915	-0.229365	-0.274263	0.221923	-0.206398	-0.0756506	0.169772	-0.0415503	0.0704538
YDR196C	CAB5	4	850636	-0.343837	-0.300673	-0.191563	0.0498571	-0.0582333	-0.274356	-0.052083	-0.0999911	-0.213839	0.0390317	-0.0388406	-0.0319246	0.0725559	-0.254986	-0.399699	0.0202582	-0.150099	-0.455034	0.204406	-0.197314	0.0699893	0.204832	-0.0508594	0.019608
YDR197W	CBS2	4	851812	-0.307628	-0.242628	-0.422025	-0.396664	-0.141086	-0.372216	-0.134847	-0.359931	-0.227952	-0.274612	0.391974	0.0580896	-0.230717	1.22715	0.207914	-0.431856	-0.705483	-0.349113	-0.287021	0.256247	0.0470258	-0.357387	0.294455	0.321602
YDR198C	RKM2	4	853252	-0.155407	0.042703	0.131131	0.25663	0.0357407	-0.0819399	0.240535	0.0542922	0.0143817	0.181682	0.214148	0.19746	0.239254	-0.362002	-0.422896	-0.129272	-0.153357	-0.925629	0.225423	-0.245835	-0.0551566	0.364891	-0.0573805	0.178123
YDR199W	YDR199W	4	854357	0.0319385	-0.100659	0.0955842	-0.0744465	-0.527604	-0.0772401	-0.165062	-0.276667	-0.33976	-0.164713	0.0362999	-0.176275	0.105468	-0.130011	0.0222031	-0.155898	-0.197849	-0.48481	0.233597	0.118916	-0.185451	0.245572	-0.158441	-0.0728515
YDR200C	VPS64	4	855186	0.458792	0.166484	0.276922	-0.015344	-0.359987	0.192799	0.0298035	-0.0570226	-0.14835	-0.101114	0.131958	-0.135726	0.0375492	0.0469737	0.416363	-0.235144	-0.150316	-0.122821	0.234826	0.253441	-0.0973397	0.108098	-0.169918	-0.113343
YDR201W	SPC19	4	856565	0.179994	0.103634	0.257942	-0.0852484	-0.430809	0.15928	-0.0354111	-0.125396	-0.255663	-0.161466	0.0747148	-0.270236	0.166007	0.0697006	-0.0378009	0.170422	0.215994	-0.0907769	0.2778	0.215078	-0.249514	0.161682	-0.417612	-0.328874
YDR202C	RAV2	4	857425	-0.349061	-0.40357	-0.331692	-0.0214275	-0.00226029	-0.381702	-0.0491116	-0.180228	-0.239659	0.06587	-0.1594	-0.147626	-0.00628083	-0.148942	-0.226251	-0.210904	-0.457356	-0.769425	-0.0885417	-0.448564	-0.267181	0.0405775	-0.0331529	0.0912295
YDR203W	YDR203W	4	857840	0.223297	0.137189	0.236534	-0.204882	-0.643987	0.254474	-0.100932	-0.233209	-0.285441	-0.409153	0.0193875	-0.381435	0.012888	0.0623123	0.230661	0.168829	0.123096	0.126042	0.289642	0.309519	-0.261869	0.00881848	-0.465365	-0.482356
YDR204W	COQ4	4	858640	0.0884166	-0.287676	-0.434787	-0.475011	-0.134786	-0.236119	0.0151185	-0.0640563	-0.399704	-0.128354	0.0114425	0.0397734	-0.15819	0.541239	-0.00384885	-0.291303	-0.456109	0.151923	-0.0785641	-0.14763	-0.16511	-0.130647	0.113365	0.079988
YDR205W	MSC2	4	860433	-0.731896	-0.401345	-0.490762	-0.247471	0.137206	-0.514213	0.00836629	-0.214212	-0.314413	-0.208343	0.153366	0.0365535	-0.143111	0.389644	-0.434536	-0.41036	-0.802807	-0.739605	-0.243938	0.0878084	0.199473	-0.0890645	0.324482	0.332631
YDR206W	EBS1	4	863381	-0.105125	-0.402045	-0.53624	0.293708	0.0585827	-0.282565	0.273043	-0.178446	-0.275204	0.369195	-0.113592	0.337689	-0.0250304	1.30973	0.496361	-0.218895	-0.566181	0.811372	-0.222987	0.260048	0.0541036	0.0228031	0.414265	0.264862
YDR207C	UME6	4	866267	-0.357423	-0.410944	-0.339572	-0.181596	0.00357815	-0.333336	0.0196715	-0.064662	-0.289267	0.057114	-0.124746	-0.0981413	-0.00213382	-0.259688	-0.641837	-0.201741	-0.477553	-0.678233	-0.0562612	-0.753432	-0.370912	-0.0801614	-0.198084	-0.0903655
YDR208W	MSS4	4	869393	-0.362558	-0.393701	-0.275655	0.0929944	0.144832	-0.491911	0.0355047	0.0358946	-0.133273	0.211638	-0.0359399	0.205164	0.201707	-0.385879	-0.511069	-0.0170462	-0.327008	-0.675899	0.176434	-0.470832	0.10002	0.375013	0.148384	0.118958
YDR210W	YDR210W	4	871187	-0.373023	-0.418997	-0.417171	-0.256011	-0.156832	-0.423692	-0.107445	-0.189101	-0.389725	-0.110468	-0.206996	-0.115543	-0.22457	0.148705	-0.352036	-0.0605839	-0.474885	0.042738	0.10948	-0.00239059	0.0405171	-0.021357	-0.0312917	0.0548926
YDR209C	YDR209C	4	871242	-0.420769	-0.307181	-0.261548	-0.150566	-0.137788	-0.38306	-0.0782681	-0.105903	-0.305811	0.0147986	-0.12593	-0.0663145	0.00708679	-0.0100312	-0.346875	0.0431492	-0.167827	-0.420619	0.203764	-0.174359	-0.0923478	0.0800591	-0.18971	-0.138492
YDR211W	GCD6	4	885796	-0.502246	-0.304794	-0.199648	-0.0525545	-0.121908	-0.303659	0.0529834	-0.118191	-0.173558	0.0341905	-0.0194296	0.0239907	0.104947	-0.230681	-1.07543	0.0340801	-0.0817715	-0.668865	0.172897	-0.214381	-0.121709	0.0587586	-0.154108	-0.10434
YDR212W	TCP1	4	888071	0.916346	0.294482	0.0438287	-0.530092	-0.916209	0.532882	-0.260168	-0.701051	-0.647313	-0.805696	0.0392117	-0.601142	-0.439536	1.71784	1.70964	-0.123721	-0.058728	1.55226	-0.330753	0.705479	-0.817477	-0.614365	-0.422119	-0.405749
YDR213W	UPC2	4	891121	-0.443558	-0.167194	-0.0890085	-0.0398701	-0.47163	-0.15237	-0.0942533	-0.165365	-0.264668	-0.183589	-0.0104156	-0.116261	-0.00916415	-0.222034	-1.2185	0.141086	0.226631	-0.487916	0.177688	-0.236543	-0.387651	0.0407032	-0.312889	-0.13753
YDR214W	AHA1	4	893401	-0.328489	-0.328346	-0.172208	-0.0355633	-0.114065	-0.346814	-0.025295	-0.0117563	-0.238252	0.0821538	-0.0693626	0.0783733	0.00503526	-0.23934	0.0431186	-0.0550431	-0.355714	-0.450859	0.1628	-0.292043	-0.101509	0.0575434	-0.323745	-0.266591
YDR215C	YDR215C	4	894295	-0.258343	-0.240938	-0.36077	-0.398379	-0.261439	-0.177385	-0.351581	-0.534678	-0.707168	-0.399673	-0.399441	-0.283698	-0.102961	0.415439	0.224663	-0.0430224	-0.355417	0.0709926	0.108774	0.403679	0.0223493	-0.0979435	0.076875	0.167701
YDR216W	ADR1	4	897020	0.290607	0.00944378	0.19035	0.141412	0.0901666	0.0661807	0.273989	0.26096	0.0569572	0.268985	0.164855	0.249148	0.27473	0.112082	0.427402	0.135035	0.121167	-0.079354	0.392272	-0.109445	0.0558179	0.240451	0.0776862	0.0572033
YDR217C	RAD9	4	901515	-1.09558	-0.881024	-0.958371	-0.262301	-0.287432	-0.286296	-0.00564925	-0.237264	-0.199196	-0.203782	0.179517	-0.15509	-0.00542429	0.244173	-0.364678	-0.0432958	-0.102272	-0.197365	0.266535	0.185969	0.191431	0.0919503	0.183917	-0.0146399
YDR218C	SPR28	4	904416	-0.199733	-0.16328	-0.0551926	-0.174896	-0.108777	-0.128961	0.0583981	0.0193607	-0.164199	0.0607333	0.0533505	0.023105	0.143317	-0.085978	-0.50536	-0.0271915	-0.161313	-0.25943	0.123144	-0.209026	-0.0707576	0.0996432	-0.181803	-0.234074
YDR219C	MFB1	4	906153	0.107339	-0.108566	-0.0111184	-0.0782288	-0.319513	-0.172486	-0.0911588	-0.181252	-0.238902	-0.122191	-0.018883	-0.111566	0.0288727	-0.214319	0.209731	-0.04598	-0.132896	-0.229794	0.0942803	-0.243959	-0.322169	0.0396759	-0.250697	-0.21588
YDR220C	YDR220C	4	907146	0.036156	0.237805	0.390308	0.194839	-0.156788	0.234786	0.218275	0.102868	-0.0552337	0.118934	0.36736	0.0860777	0.398766	0.284674	-0.621319	-0.327124	-0.212777	-0.35143	0.529774	0.465554	-0.0687968	0.422896	-0.224881	-0.134865
YDR221W	GTB1	4	908384	0.021108	0.0303222	-0.174077	-0.415028	-0.305537	0.00438296	-0.107942	-0.42981	-0.395938	-0.448077	0.238496	-0.0803119	-0.216324	0.961544	0.249134	-0.240538	-0.598433	0.176669	-0.390949	0.209958	-0.0505137	-0.279822	0.106785	0.255496
YDR222W	YDR222W	4	910677	-0.293043	-0.0124387	0.167472	-0.228049	-0.363305	-0.0589425	0.0307279	-0.14773	-0.313658	-0.0206037	0.079793	-0.18063	0.163023	0.0458312	-0.925689	0.131076	-0.01942	-0.422419	0.111641	0.0554307	-0.236505	0.0754469	-0.2711	-0.283677
YDR223W	CRF1	4	912800	-0.653006	-0.48427	-0.428961	-0.13225	0.232567	-0.532937	0.122477	0.00984091	-0.136982	0.228931	-0.175142	0.0599886	0.154159	-0.226475	-0.662331	-0.201554	-0.461044	-1.01843	-0.0791413	-0.704428	-0.217752	-0.0942966	-0.0445116	-0.0303929
YDR224C	HTB1	4	914514	-0.317196	-0.319888	-0.44107	0.209601	0.246873	-0.434982	0.293094	-0.0611868	-0.0950394	0.399226	-0.065288	0.365557	0.0674238	0.628817	-0.255485	-0.158286	-0.480921	-0.621594	-0.197602	-0.230684	-0.185651	-0.0784893	0.39616	0.0800723
YDR225W	HTA1	4	915729	0.357294	0.155451	0.0900884	-0.0603448	0.154924	0.1204	0.0977661	0.126434	0.0600546	0.14771	0.169453	0.175959	0.0291473	0.277404	0.543342	-0.114883	-0.100972	0.334191	-0.00357854	0.218169	0.0663874	-0.0691428	-0.0179378	-0.0353482
YDR226W	ADK1	4	916820	0.158374	-0.118734	-0.277136	-0.344869	-0.0729985	-0.0261826	-0.0384476	-0.208092	-0.36921	-0.0476026	-0.0464813	0.0304316	-0.122464	0.999865	0.479967	-0.363469	-0.540015	0.363326	-0.0939849	0.258646	-0.111746	-0.146885	-0.0421531	-0.165746
YDR227W	SIR4	4	919609	-0.245893	-0.187967	-0.0199394	0.058017	-0.0962019	-0.246646	0.0956549	0.0807994	-0.143117	0.143698	0.113727	0.121134	0.124277	-0.158545	-0.386067	0.00626014	-0.163893	-0.572337	0.0954995	-0.261304	-0.00256153	0.141768	-0.0472108	-0.0813718
YDR228C	PCF11	4	922866	0.0220126	-0.23304	-0.0196867	-0.205929	-0.326648	-0.170668	-0.161376	-0.249067	-0.367642	-0.122879	-0.0304801	-0.154284	0.0210918	-0.0968949	0.501648	0.0518933	-0.124861	-0.190632	0.168161	-0.0296469	-0.188386	0.00135248	-0.294629	-0.242516
YDR229W	IVY1	4	925465	0.0758539	-0.159284	-0.0958192	-0.0241805	-0.117186	-0.209844	0.0165767	-0.0531515	-0.188223	0.0323625	-0.0259769	0.115967	0.104852	-0.0986051	0.1966	-0.167262	-0.353046	-0.409376	0.0943297	-0.397698	-0.316579	-0.0062259	-0.166651	-0.0335818
YDR230W	YDR230W	4	926396	0.0729483	-0.429226	-0.299874	-0.111582	-0.300163	-0.432925	-0.273066	-0.287824	-0.499688	-0.0760347	-0.266188	-0.150077	-0.638505	-0.976035	0.166467	-0.0130869	-0.140468	0.102114	-0.0516361	-0.221522	-0.226935	0.048636	-0.211623	-0.184473
YDR231C	COX20	4	926601	-0.1667	-0.427635	-0.33465	-0.233224	-0.140436	-0.486704	-0.141741	-0.176079	-0.409176	0.013606	-0.218486	-0.100705	-0.145473	-0.614435	-0.205217	0.108563	-0.0207664	-0.201945	0.0317518	-0.609445	-0.187514	0.037771	-0.361533	-0.281158
YDR232W	HEM1	4	928275	0.531552	-0.296656	-0.151462	-0.325702	-0.220527	-0.164376	-0.0342827	-0.109982	-0.405781	-0.0216669	-0.225247	-0.217453	-0.00399119	-0.377316	0.311814	-0.104989	-0.169469	-0.207266	0.0537362	-0.776035	-0.76277	-0.41123	-0.692895	-0.690003
YDR233C	RTN1	4	929913	-0.846781	-0.696839	-0.683089	-0.104866	0.0512339	-0.758239	-0.0782415	-0.103468	-0.39713	0.0809648	-0.179483	0.00434462	-0.0522549	-0.224847	-0.654063	-0.205149	-0.506393	-0.556912	-0.0260671	-0.361004	0.307731	0.258988	0.134897	0.166174
YDR234W	LYS4	4	932169	-0.306608	-0.329943	-0.272897	-0.101151	0.135669	-0.307128	0.0975217	0.00229515	-0.259474	0.230765	-0.0223572	0.149151	0.0944112	-0.104577	-0.0725184	-0.187854	-0.514956	0.0987798	0.162792	-0.220204	0.0904976	0.151323	0.0448157	0.0330005
YDR235W	PRP42	4	934321	-0.215741	-0.298963	-0.215072	-0.348354	-0.481822	-0.603713	-0.222252	-0.287007	-0.453977	-0.171497	-0.183725	-0.230594	-0.0958664	-0.313021	-0.29576	0.0276973	-0.00488358	-0.388849	-0.0396582	-0.370644	-0.307044	0.0346666	-0.225229	-0.285376
YDR236C	FMN1	4	935564	-0.718418	-0.74101	-0.690044	-0.147521	0.257928	-0.847859	-0.189377	-0.180843	-0.419815	0.087829	-0.205343	0.223411	0.0400008	-0.15897	-0.73365	-0.103293	-0.485818	-1.10887	-0.145325	-0.960784	-0.263566	0.0176503	0.0110574	-0.0181523
YDR237W	MRPL7	4	937054	0.602703	0.339859	0.367803	0.173929	0.0885162	0.302806	0.348165	0.252986	0.131461	0.297734	0.382476	0.169089	0.272611	0.434148	0.811704	0.214354	0.162218	0.238847	0.542486	0.134101	-0.0593312	0.208102	-0.187424	-0.166133
YDR238C	SEC26	4	939355	-0.282705	-0.366446	-0.238973	-0.0392228	0.028138	-0.408107	-0.0100097	0.0146637	-0.201473	0.134902	-0.0493849	0.103633	0.116569	-0.281643	-0.417258	-0.0795758	-0.355527	-0.584281	0.09435	-0.50867	0.00598064	0.121823	-0.0387352	-0.0818704
YDR239C	YDR239C	4	942238	-0.0451603	-0.122181	-0.139919	-0.322164	-0.310912	-0.0807004	-0.0756238	-0.257958	-0.204299	-0.229388	0.181266	-0.0575934	-0.111304	0.607561	0.243304	-0.0762913	-0.278369	-0.0333568	-0.326589	0.277003	-0.162226	-0.147812	0.0690428	0.0547764
YDR240C	SNU56	4	944413	-0.711509	-0.46978	-0.440063	0.0453971	0.215215	-0.560614	0.168187	0.0967586	-0.102045	0.213583	-0.0377902	0.104413	0.056823	-0.133938	-0.30772	-0.235249	-0.474277	-0.719717	-0.120311	-0.435795	-0.0171448	0.153776	-0.0187415	-0.00661374
YDR241W	BUD26	4	945294	-1.01837	-0.56413	-0.365342	0.206394	0.287915	-0.693615	0.153545	0.0818998	-0.110312	0.35624	-0.0490139	0.269705	0.122011	-0.350136	-1.06535	-0.114877	-0.392084	-0.852725	0.428228	-0.138574	0.322833	0.426665	0.207518	0.250663
YDR242W	AMD2	4	947631	-0.545826	-0.269378	-0.138428	-0.116674	-0.585283	-0.262853	-0.260049	-0.359212	-0.510597	-0.386901	-0.27736	-0.312697	-0.0418381	-0.324954	-0.818758	0.15793	0.0995989	-0.46658	0.197526	0.020813	-0.224802	0.120624	-0.419593	-0.41276
YDR243C	PRP28	4	949401	-0.471888	-0.380099	-0.255865	-0.105746	-0.203682	-0.377547	-0.0932998	-0.0814361	-0.265226	-0.0373886	-0.171444	-0.0462657	0.0284676	-0.337202	-0.85034	0.0512867	0.0603718	-0.397704	0.281024	-0.170712	0.00408933	0.142283	-0.197665	-0.217274
YDR244W	PEX5	4	951482	-0.570927	-0.409577	-0.451861	-0.313125	-0.309889	-0.508801	-0.146416	-0.646721	-0.387913	-0.420853	0.141562	-0.118779	-0.0881545	0.436446	-0.171311	-0.259175	-0.517575	-0.316418	0.0514715	0.248707	0.271029	-0.000166877	0.379396	0.452569
YDR245W	MNN10	4	953390	-0.60971	-0.147495	-0.322244	-0.352865	-0.275865	-0.243301	-0.144333	-0.381552	-0.376159	-0.289456	0.146373	-0.285837	-0.0926421	0.470118	-0.251468	-0.172157	-0.471502	-0.321562	0.0796073	0.486585	0.068246	0.0665573	-0.03667	-0.142404
YDR246W	TRS23	4	954617	-0.213001	-0.209007	-0.206496	0.041428	0.266471	-0.305067	0.147307	0.0718038	-0.041554	0.255142	0.0450162	0.180676	0.125001	-0.227018	-0.333377	-0.197222	-0.381677	-0.659735	0.0128166	-0.536743	-0.0967465	0.12244	0.0442477	0.0489526
YDR247W	VHS1	4	956705	-0.409135	-0.619781	-0.699955	-0.502791	-0.877889	-0.667308	-0.7124	-0.906113	-0.936355	-0.671283	-0.586962	-0.584263	-0.34386	0.00699225	0.118179	0.2627	-0.167828	-0.413766	-0.138388	-0.396907	-0.186739	0.033402	0.161663	0.270806
YDR248C	YDR248C	4	958048	-0.876414	-0.704346	-0.600357	0.0408558	0.400502	-0.720171	0.0617177	0.100246	-0.192602	0.331998	-0.245825	0.183105	0.124319	-0.310912	-0.73846	-0.13754	-0.49237	-1.16525	0.010281	-0.761774	-0.0569837	0.179085	0.0708963	-0.117117
YDR249C	YDR249C	4	959241	-0.0492754	-0.168535	-0.109798	-0.326838	-0.409003	-0.14497	-0.163954	-0.301214	-0.40262	-0.310391	-0.0732156	-0.307365	-0.064114	-0.162432	-0.0423905	0.122527	-0.00597893	-0.0185442	0.0262333	-0.12234	-0.281965	0.0682183	-0.371952	-0.347094
YDR250C	YDR250C	4	960223	0.384565	0.0545303	0.0962926	-0.0100536	-0.448611	0.07759	-0.106071	-0.224269	-0.313116	-0.194732	-0.0655574	-0.211073	0.111878	-0.082287	0.857961	0.172915	0.287183	0.21448	0.36993	0.180479	-0.131426	0.0630884	-0.323229	-0.288107
YDR251W	PAM1	4	961860	0.0674412	-0.0913865	-0.0916297	-0.00724413	0.407493	-0.161137	0.281218	0.327149	0.132637	0.382524	0.285627	0.425534	0.168466	0.409346	0.39882	-0.417589	-0.740316	-0.458601	-0.000461187	0.0835508	0.168754	0.0673956	0.0745648	0.14911
YDR252W	BTT1	4	963636	-0.175179	-0.326606	-0.282612	0.0163041	0.333892	-0.335304	0.184205	0.225841	-0.0301108	0.3765	0.0836405	0.339521	0.0825593	-0.144332	-0.0718981	-0.270948	-0.448684	-0.88686	-0.113838	-0.829289	-0.223674	-0.0596912	0.108951	0.11107
YDR253C	MET32	4	964277	0.438667	0.0744752	0.174923	-0.282217	-0.548583	0.148701	-0.0461556	-0.19203	-0.30412	-0.330508	-0.0314076	-0.2189	-0.0165224	-0.0123277	0.38426	0.0588871	0.163643	9.86444e-05	0.22308	-0.0693986	-0.492785	-0.0857558	-0.416175	-0.273688
YDR254W	CHL4	4	965801	-2.14036	-2.11158	-2.12727	-1.75675	-2.28601	-2.24733	-2.2255	-2.65485	-2.33243	-2.10029	-1.85417	-1.83157	-1.56451	-1.77076	-1.0609	0.471379	0.452255	0.030391	-1.1606	-1.3897	-0.402954	-0.420766	-0.2999	-0.247252
YDR255C	RMD5	4	967189	0.0216999	-0.00303879	0.10846	-0.141048	-0.166773	0.0158162	0.0314182	-0.111524	-0.234523	-0.186875	0.179333	-0.136825	0.0544684	0.23497	0.421925	0.0449138	0.0702338	0.262901	0.301565	0.233176	0.10463	0.159032	-0.0640863	0.0632251
YDR256C	CTA1	4	968906	-0.243438	-0.404628	-0.355656	-0.0459836	0.332847	-0.337254	0.139122	0.116791	-0.105515	0.312831	-0.148674	0.177089	0.068863	-0.0764266	-0.178114	-0.252012	-0.40709	-0.646007	-0.133282	-0.589657	-0.215882	-0.0290937	-0.0919931	-0.101616
YDR257C	RKM4	4	970732	-0.329424	-0.388859	-0.29967	-0.11277	-0.123751	-0.417484	-0.0317551	-0.0865198	-0.191057	0.0144665	-0.147969	-0.0124486	-0.0118557	-0.304142	-1.00626	0.00583048	-0.0540228	-0.777404	-0.129104	-0.679811	-0.263311	0.0573636	-0.0676089	-0.0316106
YDR258C	HSP78	4	973025	-0.0873326	-0.247836	-0.151984	-0.18564	-0.394407	-0.223266	-0.172642	-0.258171	-0.294791	-0.232353	-0.0586717	-0.155286	-0.112071	-0.237115	-0.359621	0.14478	0.160362	-0.371863	-0.185797	-0.386815	-0.459509	-0.035547	-0.15275	-0.0841499
YDR259C	YAP6	4	975206	0.0305649	-0.0682729	-0.013962	-0.119667	-0.307687	-0.0636727	-0.0644039	-0.0606804	-0.270448	-0.103914	-0.0666994	-0.227491	0.0418395	-0.27578	0.18116	0.072751	0.141577	-0.274721	0.274784	-0.0438027	-0.113731	0.158914	-0.407255	-0.354149
YDR260C	SWM1	4	976973	0.331657	-0.0608157	0.0753245	0.0503491	0.154099	-0.0995457	0.291932	0.237943	0.047159	0.336651	0.199968	0.234445	0.149263	0.135318	0.915424	-0.148894	-0.347409	0.0732606	0.21987	-0.0582117	0.113561	0.20659	0.0802876	0.0492317
YDR261C	EXG2	4	978365	-0.466978	-0.256243	-0.309851	-0.254729	-0.146277	-0.318486	-0.159365	-0.302517	-0.664591	-0.0319727	-0.0417888	0.0654488	-0.0945331	0.477805	-0.1304	-0.219528	-0.496047	-0.397204	0.0649557	0.186668	0.0261854	0.0546228	0.148089	0.162557
YDR262W	YDR262W	4	993543	-0.422153	-0.344301	-0.42933	-0.450325	-0.634485	-0.264446	-0.356156	-0.501979	-0.531627	-0.495806	-0.0603594	-0.342278	-0.245694	0.365393	-0.826049	-0.0307052	-0.245816	-0.358753	-0.130221	-0.0776106	-0.42998	-0.124615	-0.26201	-0.293383
YDR263C	DIN7	4	994888	-0.821818	-0.490583	-0.439708	-0.047383	0.381761	-0.54557	0.223189	0.268398	0.00997613	0.446235	0.113113	0.275149	0.147984	0.0218021	-1.39091	-0.272367	-0.756128	-1.13754	-0.0904709	-0.453444	0.0365762	0.194031	0.121	0.0962656
YDR264C	AKR1	4	997176	-0.406058	-0.0772543	-0.204705	0.365288	0.0422797	-0.18297	0.520609	-0.232543	-0.198009	0.400296	-0.0579784	0.363787	0.136657	1.77111	-0.290055	-0.124885	-0.539568	-0.639298	0.0437247	0.606778	-0.032966	-0.0608237	0.711953	0.362704
YDR265W	PEX10	4	999370	-0.343464	-0.147459	-0.274618	-0.278105	-0.235666	-0.0857721	-0.0697631	-0.374832	-0.220207	-0.310527	0.15151	0.0101654	-0.284516	1.18097	0.178795	-0.340112	-0.541606	-0.277449	-0.136701	0.482611	-0.0339005	-0.375872	0.322865	0.157453
YDR266C	HEL2	4	1001063	-0.532234	-0.186866	-0.106386	-0.0759478	-0.181296	-0.175187	0.00410377	-0.0695683	-0.198346	-0.0231394	-0.0577609	-0.0856849	0.0586157	-0.177179	-0.854372	-0.10865	-0.138783	-0.524329	0.167065	-0.236441	-0.0809381	0.0690819	-0.283051	-0.266751
YDR267C	CIA1	4	1003006	-0.635851	-0.40538	-0.53142	-0.352015	-0.251581	-0.441491	-0.162821	-0.379976	-0.397983	-0.312574	0.0482969	-0.0633112	-0.297048	0.507378	-0.291231	-0.432707	-0.520359	-0.643967	-0.273926	-0.0839961	-0.267575	-0.332738	0.0359813	0.036758
YDR268W	MSW1	4	1004573	0.147959	-0.103133	-0.0281836	-0.0941997	-0.0498348	0.00725559	0.103866	-0.00348407	-0.0919441	-0.0854692	0.00959644	-0.0468688	0.0293844	-0.152987	0.141801	-0.104693	-0.167228	-0.197882	0.106147	-0.114362	-0.0607988	0.0811372	-0.0981694	-0.103618
YDR269C	YDR269C	4	1005826	-0.380951	-0.301665	-0.292153	-0.0775543	0.313269	-0.387929	0.170836	0.183005	-0.0398448	0.337354	0.0396756	0.303184	0.152365	0.0947719	-0.110559	-0.247064	-0.567757	-0.587198	0.142758	-0.21493	0.132924	0.130701	0.227522	0.158591
YDR270W	CCC2	4	1007182	-1.03891	-0.449524	-0.318643	-0.00422173	0.0410143	-0.552558	0.00922412	0.00339741	-0.175224	0.181477	-0.0340374	0.16367	0.115871	-0.319508	-1.5198	0.0129659	-0.391703	-1.10778	-0.00311602	-0.480483	-0.0876474	0.152829	0.00972576	-0.0179286
YDR271C	YDR271C	4	1008580	-0.93793	-0.314646	-0.181928	0.187595	0.19294	-0.415117	0.134693	0.131657	-0.0298559	0.299472	0.0184071	0.197601	0.190112	-0.221047	-1.1547	0.0389257	-0.302675	-0.609371	0.385749	0.0518388	0.400203	0.37015	0.273893	0.307952
YDR272W	GLO2	4	1009422	-0.344715	-0.519694	-0.521529	-0.693428	-1.91594	-0.236596	-0.568127	-1.72744	-2.0388	-1.4818	-0.900024	-1.56384	-0.334009	0.698654	0.357894	0.183091	0.071703	0.11797	-0.0409566	0.0815312	-0.698948	-0.466427	-0.0336611	-0.217867
YDR273W	DON1	4	1010724	1.12663	0.334647	0.445219	-0.127753	-0.483844	0.375792	0.0967712	-0.00543415	-0.120467	-0.170239	0.139454	-0.214206	0.0958738	0.21766	1.87319	-0.502629	-0.264776	0.637647	0.443421	0.338303	0.0553169	0.241834	-0.418606	-0.118497
YDR274C	YDR274C	4	1011774	1.00872	0.329051	0.400798	0.190625	0.00891265	0.371463	0.339323	0.239439	0.101792	0.230546	0.35935	0.216368	0.324431	0.32662	1.77547	-0.512054	-0.637009	0.00437864	0.443472	0.277081	-0.175509	0.0712783	-0.303152	-0.236717
YDR275W	BSC2	4	1012605	-0.585703	-0.601904	-0.595022	-0.295143	-0.15466	-0.639922	-0.281757	-0.366324	-0.457057	-0.14604	-0.250787	-0.167999	-0.122324	-0.262796	-0.325057	-0.106744	-0.279339	-0.616996	-0.193475	-0.69397	-0.392835	-0.176529	-0.1627	-0.136861
YDR276C	PMP3	4	1013559	-0.479414	-0.238908	-0.153639	-0.0664241	0.330287	-0.257062	0.233012	0.160179	0.016439	0.380199	0.215742	0.44947	0.0244921	-0.13657	-0.553306	-0.191833	-0.372028	-0.600702	0.0426851	-0.236496	0.131381	0.106358	0.0913474	0.0872754
YDR277C	MTH1	4	1015051	0.0881661	-0.00936387	0.0702721	-0.118515	-0.367172	-0.0131935	-0.0581927	-0.101111	-0.208654	-0.19809	-0.0430259	-0.138611	0.0369288	0.0827148	0.458495	-0.0456248	-0.171353	0.237195	0.281291	0.152358	-0.0197956	0.0883809	-0.210545	-0.196918
YDR278C	YDR278C	4	1017159	-0.57583	-0.631412	-0.680379	-0.213682	-0.195735	-0.705471	-0.323025	-0.311919	-0.530236	-0.143356	-0.456303	-0.330637	-0.0996624	-0.7066	-0.543222	0.0976075	-0.0303071	-0.856096	-0.217482	-0.83252	-0.438983	0.0526769	-0.228485	-0.171783
YDR279W	RNH202	4	1019894	-0.210412	-0.240206	-0.272319	-0.184333	-0.353877	-0.265504	-0.225132	-0.484925	-0.52459	-0.374239	-0.202882	-0.110738	-0.0448496	0.935606	0.172902	-0.0728754	-0.40666	0.251599	0.175148	0.419397	0.122313	0.17981	0.239368	0.192794
YDR280W	RRP45	4	1021205	0.1446	0.180174	0.196263	0.0896274	-0.373321	0.188694	0.115932	-0.390793	-0.288848	-0.116846	0.0758921	-0.136268	-0.0110137	0.763985	1.05689	0.0341631	-0.0625013	0.232377	-0.0314776	0.410716	-0.317904	-0.118094	-0.115435	-0.221003
YDR281C	PHM6	4	1022164	-0.106489	-0.212249	-0.233033	-0.0412266	0.272447	-0.335497	0.21661	0.166183	0.0024304	0.234794	-0.0390948	0.354303	0.0864517	-0.100484	-0.213422	-0.246283	-0.378263	-0.542933	0.0382026	-0.436862	-0.102625	0.020158	0.163956	0.226216
YDR282C	YDR282C	4	1024133	-0.0723778	-0.165615	-0.0679771	0.033794	-0.00694308	-0.158585	0.0268842	0.0724454	-0.179486	0.130985	0.0183359	0.137335	0.162092	-0.184031	-0.296234	0.0741886	-0.0516344	-0.621886	0.121196	-0.353845	-0.123064	0.121548	-0.109192	-0.112145
YDR283C	GCN2	4	1027559	-0.673461	-0.321983	-0.322173	0.19148	0.0515323	-0.341286	0.253059	-0.0289762	-0.0386151	0.303884	-0.0813324	0.142499	0.0693563	0.184995	-0.325557	-0.222319	-0.45325	-0.376008	-0.0336847	-0.116371	0.153634	0.140496	0.0882911	-0.0636057
YDR284C	DPP1	4	1030984	-0.325577	-0.148101	-0.0725704	0.00616755	-0.0594088	-0.196865	0.114217	0.0266203	-0.179711	0.0988637	0.0483994	0.0244996	0.0995327	-0.0879672	-0.674125	0.128146	0.0378334	-0.50147	0.238392	-0.212192	-0.207396	0.161394	-0.0393423	-0.185945
YDR285W	ZIP1	4	1033749	-0.248993	-0.0537463	0.0569436	-0.167197	-0.236584	-0.114989	-0.0426229	-0.144312	-0.24302	-0.112124	-0.043796	-0.130891	0.0642745	-0.169211	-0.381998	0.0653135	0.0222569	-0.351242	0.170533	-0.226489	-0.268069	0.0818571	-0.305111	-0.293
YDR286C	YDR286C	4	1035403	-0.753769	-0.559272	-0.47538	-0.210801	-0.108274	-0.607144	-0.181638	-0.289222	-0.357765	0.00459271	-0.0642679	-0.0349642	-0.100565	-0.134833	-1.22479	-0.165338	-0.604518	-0.855996	-0.180915	-0.363405	-0.0276228	0.0404502	0.15662	0.131766
YDR287W	INM2	4	1036434	0.701531	0.125095	0.154614	-0.158134	-0.513951	0.176494	-0.0420911	-0.122815	-0.166289	-0.166832	-0.0232846	-0.233659	-0.0478626	0.0619247	1.40568	-0.0683413	0.144255	0.486728	0.186127	0.149952	-0.390819	-0.239449	-0.562774	-0.670996
YDR288W	NSE3	4	1037650	-0.405091	-0.635767	-0.606505	-0.832157	-0.832358	-0.661251	-0.564346	-0.653064	-0.758042	-0.666075	-0.573013	-0.703402	-0.607374	-0.410334	-0.243757	-0.741592	-0.732576	-0.0182665	-0.545044	-0.72002	0.168183	0.519975	0.196524	0.114183
YDR289C	RTT103	4	1038894	0.166239	0.0330693	0.0736962	-0.212323	-0.516457	0.0935165	-0.18787	-0.197272	-0.298254	-0.278225	-0.0563417	-0.322308	-0.00973592	-0.106227	0.309338	0.114234	0.17584	0.138888	0.340315	0.214218	-0.22499	-0.0498299	-0.489733	-0.456746
YDR290W	YDR290W	4	1039534	-0.0707624	-0.125512	-0.0583116	-0.166101	-0.313141	-0.126785	-0.114766	-0.157708	-0.269265	-0.154354	-0.0705575	-0.115665	0.0474384	-0.197524	-0.304659	0.0171847	-0.0226693	-0.256607	0.0831314	-0.281375	-0.334567	0.00333447	-0.313942	-0.261711
YDR291W	HRQ1	4	1041344	0.394952	0.02908	0.0348526	-0.167525	-0.348079	0.0696127	-0.0593862	-0.190404	-0.243975	-0.195549	0.00852106	-0.188952	-0.0324461	-0.0784783	0.651464	-0.0802903	0.0114089	-0.0238705	0.0609444	-0.192188	-0.448711	-0.0568282	-0.287472	-0.188619
YDR292C	SRP101	4	1044078	-0.618092	-0.439188	-0.452866	-0.00549397	0.497632	-0.567545	0.219254	0.216853	-0.0411598	0.471269	0.00557984	0.467162	0.1665	0.0501265	-0.25232	-0.242325	-0.482513	-0.712991	0.174196	-0.303028	0.289353	0.247691	0.33247	0.376534
YDR293C	SSD1	4	1047516	-0.554077	-0.468408	-0.47765	-0.551184	-0.327316	-0.560435	-0.319418	-0.409127	-0.464611	-0.351132	-0.157046	-0.298804	-0.407251	-0.181949	-0.436186	0.00224188	-0.200569	-0.343332	-0.408204	-0.29336	-0.0722053	-0.197788	-0.00213741	0.00987123
YDR294C	DPL1	4	1051343	0.755755	0.219223	0.258006	0.0235434	0.164085	0.197534	0.204888	0.139856	0.0167281	0.261405	0.217876	0.231997	0.193846	0.17327	1.41898	0.054085	-0.0242935	0.412958	0.166834	0.00743144	-0.211163	-0.00962802	-0.024665	-0.0203681
YDR295C	HDA2	4	1053635	-0.880807	-0.712696	-0.752909	-0.621956	-0.327161	-0.676045	-0.37515	-0.559488	-0.727452	-0.157018	-0.518613	-0.416866	-0.503097	-0.0222932	-0.186022	-0.0360516	-0.284192	-0.173336	-0.710358	-0.593195	-0.302724	-0.250732	-0.0027883	-0.0821993
YDR296W	MHR1	4	1055552	-0.233954	-0.427857	-0.51919	-0.512198	-0.319591	-0.362842	-0.442478	-0.562931	-0.710696	-0.413376	-0.416604	-0.348503	-0.378153	0.15498	0.24144	-0.299086	-0.30989	-0.403045	-0.501989	-0.363589	-0.543885	-0.32151	-0.208965	-0.227947
YDR297W	SUR2	4	1057075	-0.366061	-0.306303	-0.225201	-0.251534	-0.334084	-0.381497	-0.29813	-0.305501	-0.3341	-0.172296	-0.115284	-0.183613	-0.0453929	-0.322098	-0.64868	-0.0512984	-0.138986	-0.440207	-0.0458453	-0.233184	-0.34866	-0.0480908	-0.379669	-0.316743
YDR298C	ATP5	4	1058495	-0.191058	-0.33091	-0.291164	-0.220588	-0.109721	-0.387403	-0.078336	-0.0927673	-0.294883	0.0283763	-0.146754	-0.115981	0.0535274	-0.220128	-0.209551	-0.159423	-0.296623	-0.365481	0.211505	-0.39102	-0.00845216	0.136674	-0.0857792	-0.0679684
YDR299W	BFR2	4	1060429	0.670442	0.389238	0.388779	0.163242	-0.132191	0.415096	0.26867	0.231652	0.0412457	0.105796	0.251313	0.106166	0.299797	0.178505	0.71181	-0.13671	0.076031	0.287072	0.550158	0.319248	0.084171	0.276161	-0.10203	-0.0287589
YDR300C	PRO1	4	1062148	0.0914833	0.0766221	0.192072	0.105748	-0.0911334	0.0457434	0.160601	0.072146	0.0503144	-0.00843471	0.128029	-0.0435439	0.144083	0.0236502	0.122738	-0.620189	-0.653221	-0.681699	0.330819	0.040066	-0.0576253	0.107822	-0.209278	-0.160232
YDR301W	CFT1	4	1065388	-0.132827	-0.224933	-0.365824	-0.28139	0.0648489	-0.254021	-0.121853	-0.153272	-0.303733	-0.0142766	-0.10641	-0.0239672	-0.0963557	0.438656	-0.132503	-0.187102	-0.414166	0.246993	-0.276851	-0.323407	-0.313638	-0.176782	-0.177529	-0.164386
YDR302W	GPI11	4	1068060	0.0682745	-0.0580032	0.0829009	-0.111639	-0.434507	-0.103932	-0.098134	-0.174259	-0.293625	-0.142258	-0.0904096	-0.281656	0.1421	-0.233217	0.307774	0.176038	0.0878796	-0.263219	0.262251	0.0261509	-0.201463	0.139815	-0.242345	-0.229586
YDR303C	RSC3	4	1070057	-0.628424	-0.49916	-0.498555	-0.19316	0.389478	-0.46166	0.0140446	0.0757377	-0.161445	0.375705	-0.0987532	0.341151	0.0912819	0.247553	-0.226798	-0.162228	-0.406536	-0.432454	0.0214383	-0.12829	0.0553154	0.114223	0.245495	0.087566
YDR304C	CPR5	4	1072218	-0.0091342	-0.00943005	0.0929561	-0.146409	-0.437156	0.0300848	-0.130236	-0.252867	-0.319883	-0.280456	-0.127311	-0.332599	-0.0281209	-0.219258	0.174973	0.057474	0.0786611	0.157703	0.205762	0.0386827	-0.182502	0.032959	-0.314216	-0.261409
YDR305C	HNT2	4	1073117	-0.360618	-0.123017	-0.00931506	0.263047	0.214008	-0.198478	0.0956586	0.0887876	-0.0677719	0.332212	0.159887	0.179278	0.323569	-0.0125514	-0.513525	0.121065	-0.187255	-0.688971	0.283978	-0.293851	0.0761085	0.456567	0.202437	0.26688
YDR306C	YDR306C	4	1074453	-1.04145	-0.649998	-0.803694	-0.967086	-0.808188	-0.641429	-0.772207	-1.01531	-1.00764	-0.935862	-0.357506	-0.779888	-0.760743	-0.0591973	-0.557465	0.0812013	-0.112754	0.0863072	-0.69081	-0.29023	-0.586941	-0.451792	-0.481709	-0.330009
YDR307W	PMT7	4	1076859	0.552003	0.304988	0.360963	-0.0524324	0.124448	0.272996	0.354834	0.298222	0.246099	0.190124	0.397146	0.321606	0.0699199	0.330017	0.926995	0.0491746	0.248803	0.304379	-0.0957417	0.209382	-0.107553	-0.0444282	-0.0124318	0.0908458
YDR308C	SRB7	4	1078238	-1.93866	-1.35737	-1.55632	-1.41898	-1.16837	-1.42742	-1.23366	-1.39512	-1.2784	-1.35879	-0.905289	-1.00563	-1.27163	-0.565874	-0.923354	0.995565	0.790982	0.263805	-1.25217	-1.12679	0.0086004	0.0153523	0.420909	0.433782
YDR309C	GIC2	4	1079623	-0.521465	-0.385956	-0.385713	-0.159154	0.223062	-0.446992	0.00611971	-0.0473824	-0.180903	0.068985	-0.0714856	0.216137	0.0715486	0.190317	-0.385444	-0.217673	-0.430175	-0.551519	-0.00582084	-0.0932285	-0.0264117	0.0505278	0.131077	0.0614008
YDR310C	SUM1	4	1082722	0.191118	-0.1198	-0.0801668	-0.236012	-0.644214	-0.137379	-0.254641	-0.399779	-0.475465	-0.433365	-0.186967	-0.36998	-0.115487	-0.236418	0.349296	0.066721	0.288033	0.113802	0.169284	-0.0947104	-0.42637	-0.0186784	-0.458733	-0.402044
YDR311W	TFB1	4	1086029	-0.703633	-0.411709	-0.478225	-0.203326	0.0903809	-0.448329	-0.0893595	-0.303475	-0.389578	-0.0545848	-0.0426604	0.0971132	-0.129078	0.606271	-0.203067	-0.126957	-0.467251	-0.681705	-0.0260463	-0.000476769	-0.0714639	-0.0303699	0.412182	0.344226
YDR312W	SSF2	4	1088261	-0.673244	-0.0283418	0.0920471	-0.0163582	0.13001	0.0921228	0.23627	0.110877	-0.0320947	0.198153	0.252074	0.154532	0.0917362	0.803335	-0.570987	-0.177926	-0.341739	-0.363488	0.115428	0.491434	0.095016	0.213547	0.14357	0.11426
YDR313C	PIB1	4	1089649	-0.413724	-0.323423	-0.418774	-0.64199	-0.665342	-0.303601	-0.341701	-0.713369	-0.557963	-0.687933	0.0642551	-0.294293	-0.434227	0.624067	0.0364041	-0.285547	-0.586764	-0.171977	-0.0963612	0.214822	-0.00414111	-0.222726	0.142921	0.158376
YDR314C	RAD34	4	1091472	-0.666682	-0.251906	-0.443501	-0.329497	-0.533496	-0.288295	-0.329288	-0.624719	-0.56646	-0.677659	0.00188245	-0.234833	-0.222295	0.717243	-0.00337197	-0.173472	-0.375139	-0.342703	0.0108822	0.375441	-0.188367	-0.150529	0.0992798	0.0643512
YDR315C	IPK1	4	1093163	-0.559366	-0.274044	-0.201549	0.00663003	-0.0659892	-0.294701	-0.0233854	0.0190045	-0.222923	0.0810568	-0.0592583	-0.0246298	0.0968845	-0.271396	-0.503553	-0.0478152	-0.224795	-0.571616	0.214509	-0.136987	0.213789	0.270782	0.00948632	-0.0297531
YDR316W	OMS1	4	1094470	-0.659736	-0.360721	-0.387385	-0.148702	0.347376	-0.564465	-0.0400802	-0.0762699	-0.13103	0.112531	0.164865	0.333757	0.0203745	-0.200051	-0.782922	-0.167793	-0.567196	-0.801513	-0.140166	-0.286696	0.052329	0.0560063	0.260405	0.281679
YDR317W	HIM1	4	1102806	0.209844	-0.072112	-0.0558405	-0.159265	-0.590982	-0.127233	-0.214139	-0.33774	-0.426908	-0.385014	-0.102286	-0.387956	-0.00976077	-0.125784	0.552714	0.0912433	0.153779	-0.13527	0.161754	-0.15701	-0.386206	0.134593	-0.291218	-0.189436
YDR318W	MCM21	4	1104352	-0.5365	-0.444749	-0.323713	0.104332	0.099367	-0.475487	-0.144703	-0.0946264	-0.254724	0.180485	-0.0680662	0.111451	-0.0355565	-0.411314	-0.522965	-0.0927087	-0.189337	-0.558021	0.173165	-0.417024	0.13717	0.239656	-0.0151065	0.0804577
YDR319C	YFT2	4	1105415	-0.80334	-0.345462	-0.409803	-0.158314	0.282299	-0.491336	0.0345291	0.0328777	-0.0836066	0.274684	0.228767	0.244214	0.0458783	0.19802	-0.946017	-0.313574	-0.65567	-1.06334	-0.156454	-0.107795	-0.167836	-0.0495825	0.0896195	0.0980008
YDR320C	SWA2	4	1107098	-0.817513	-0.220426	-0.254709	-0.322876	-0.160308	-0.328055	-0.218527	-0.35393	-0.381826	-0.225933	-0.120396	-0.0561273	-0.161476	0.802785	-0.0326522	-0.188274	-0.45069	-0.112206	0.219289	0.480531	0.125059	-0.0999882	0.248738	0.121177
YDR320C-A	DAD4	4	1108389	-0.497442	-0.415652	-0.346073	-0.154575	-0.132465	-0.534032	-0.195747	-0.260883	-0.314329	-0.134959	-0.073186	0.0974234	0.0358565	0.209967	-0.204391	-0.106531	-0.483305	-0.282533	0.301153	-0.089697	0.269321	0.195306	0.356816	0.356304
YDR321W	ASP1	4	1109274	0.083261	-0.00110451	0.0369071	0.00343403	-0.104002	-0.0443445	0.0302684	0.0414116	-0.0331126	0.0889903	0.060739	0.0987688	0.0386999	-0.0172021	0.723874	-0.057714	-0.149919	0.280642	0.304508	-0.0920069	-0.0316478	-0.0125724	-0.125274	-0.126445
YDR322W	MRPL35	4	1111140	0.594905	0.245592	0.337997	0.0121526	-0.0972334	0.243606	0.233042	0.129776	0.0722972	0.0645022	0.196504	0.0889958	0.188462	0.0801757	0.497155	-0.0665207	0.0140995	0.0186731	0.309537	0.0910157	0.0270301	0.197164	-0.143945	-0.0768084
YDR322C-A	TIM11	4	1112148	-0.680982	-0.502806	-0.442498	-0.197395	0.184017	-0.466233	-0.153874	-0.0774491	-0.347943	0.0706382	-0.198097	0.048549	0.0143726	-0.0359413	-0.640334	0.10933	-0.246735	-0.69432	-0.178185	-0.391127	-0.215165	-0.052913	0.0194939	-0.0622838
YDR323C	PEP7	4	1113253	-0.394144	0.0307808	-0.157574	-0.494825	-0.233902	-0.084925	-0.0525109	-0.434003	-0.361418	-0.375946	0.0533278	-0.0565892	-0.167928	1.15224	-0.0212846	-0.197272	-0.676206	-0.329828	-0.105147	0.643658	-0.0253628	-0.316669	0.235156	0.206431
YDR324C	UTP4	4	1115598	-1.05463	-0.815052	-0.792199	-0.340146	-0.931824	-0.966692	-0.769489	-0.857011	-0.874219	-0.788412	-0.432217	-0.613064	-0.103176	-0.285646	-1.23567	0.0298038	-0.569882	-0.939635	0.0232123	-0.541191	-0.242476	0.0487993	0.20573	0.180156
YDR325W	YCG1	4	1118679	0.0991627	0.0284084	0.152411	-0.0154317	-0.231886	0.0413516	0.0617595	-0.0012535	-0.103588	-0.0252517	0.142862	-0.020675	0.135271	-0.0273042	0.0452014	0.226313	0.11958	-0.197963	0.320435	0.2088	-0.0179455	0.286038	-0.101483	-0.0232624
YDR326C	YSP2	4	1122767	-0.0417997	0.138235	0.11281	-0.474325	-0.437367	0.0749816	-0.290044	-0.329427	-0.384385	-0.36323	0.0844374	-0.229598	-0.13534	0.277006	-0.519703	0.0331534	0.00397628	-0.286184	-0.0648849	0.135811	-0.345035	-0.228722	-0.263507	-0.223762
YDR327W	YDR327W	4	1125465	-0.477504	-0.190943	-0.103402	-0.0877044	-0.333995	-0.110259	-0.0684312	-0.147263	-0.25706	-0.127465	-0.0524965	-0.0724656	-0.0206634	-0.277269	-0.342255	-0.0880851	-0.109059	-0.185611	0.325743	-0.0183897	0.0772358	0.199495	-0.166487	-0.218346
YDR328C	SKP1	4	1125726	0.197001	0.107254	0.214871	-0.0611246	-0.501753	0.21304	-0.103281	-0.193828	-0.225664	-0.335576	0.014569	-0.255894	-0.0264881	-0.030592	0.0440525	-0.00268874	0.100118	0.116621	0.20455	0.261874	-0.159001	0.117525	-0.335162	-0.171581
YDR329C	PEX3	4	1126932	0.127702	0.0511505	0.126773	-0.142603	-0.576284	0.0535065	-0.102392	-0.241784	-0.276292	-0.343074	-0.110872	-0.397573	-0.0886593	-0.155974	0.252669	0.0197916	0.15222	0.0163919	0.297037	0.114909	-0.267556	0.107101	-0.352744	-0.334726
YDR330W	UBX5	4	1128623	-0.313328	-0.27993	-0.375954	-0.196393	-0.00615405	-0.342666	0.0472091	-0.128285	-0.286787	0.0933696	-0.0258931	0.257053	-0.0811462	0.847324	0.273125	-0.255166	-0.633411	-0.232554	-0.0563438	0.231906	0.119769	-0.227415	0.29307	0.088227
YDR331W	GPI8	4	1130205	-0.497069	-0.470527	-0.373702	0.0164876	0.37124	-0.633744	0.151155	0.0318351	-0.0986334	0.292286	0.00724068	0.209061	0.114274	-0.198393	-0.72687	-0.186638	-0.403322	-0.568631	0.0148015	-0.4566	0.232964	0.133098	0.0859067	0.0276523
YDR332W	IRC3	4	1132035	-0.0558564	0.212875	0.313598	0.42064	0.253535	0.357832	0.567702	0.118137	0.146848	0.522683	0.444961	0.403225	0.301158	1.85134	0.519245	-0.220804	-0.422515	0.298584	0.303777	1.03729	0.106293	0.0669392	0.604712	0.317645
YDR333C	RQC1	4	1134345	-0.871826	-0.515453	-0.614466	-0.0853479	0.270647	-0.651848	-0.111333	-0.134128	-0.230909	0.18501	-0.0792668	0.304763	-0.00137277	0.0511953	-0.593409	-0.183124	-0.500941	-0.610716	-0.0490964	-0.359184	0.174863	0.10429	0.325886	0.35601
YDR334W	SWR1	4	1138204	-0.608829	-0.273968	-0.393827	-0.0759367	-0.0952654	-0.248416	-0.0750398	-0.24158	-0.35122	0.0484022	-0.165047	0.0218098	-0.123657	1.00647	0.179433	-0.0865827	-0.376316	0.352421	0.133105	0.624203	0.247188	0.0649358	0.240016	0.181779
YDR335W	MSN5	4	1143005	-0.178552	-0.01596	0.130495	-0.171585	-0.195632	-0.0107853	0.0701666	0.000375863	-0.085489	0.0267223	0.126976	-0.0161814	0.0549815	0.0160508	-0.968166	0.0275924	-0.0181702	-0.704866	0.0283513	-0.230717	-0.418107	-0.107223	-0.303532	-0.201451
YDR336W	YDR336W	4	1145564	-0.253045	-0.1284	-0.0758755	-0.158608	-0.175865	-0.151399	-0.0607725	-0.203392	-0.283427	-0.0817145	0.00137245	-0.186926	0.118934	-0.0822908	-0.25466	0.0138477	-0.238942	-0.443131	0.0804365	-0.331572	-0.259157	-0.0122106	-0.251482	-0.136169
YDR337W	MRPS28	4	1146749	-0.379897	-0.216408	-0.144041	-0.21609	-0.433044	-0.307333	-0.244703	-0.304667	-0.374683	-0.22875	-0.185411	-0.236684	-0.0746148	-0.210761	0.00777952	0.111075	0.0290056	-0.119441	0.179893	-0.0370436	-0.144597	0.0810789	-0.273779	-0.302992
YDR338C	YDR338C	4	1148422	0.0238031	-0.0205309	0.0994323	-0.210513	-0.558467	-0.0180483	-0.137892	-0.226887	-0.320928	-0.26679	0.0379547	-0.162448	0.0784711	-0.155944	-0.0247146	0.231486	0.220682	0.0142208	0.223064	0.242455	-0.138121	0.0424789	-0.30354	-0.320783
YDR339C	FCF1	4	1150235	-0.72956	-0.344891	-0.483556	-0.239797	-0.00178342	-0.467347	-0.163732	-0.26299	-0.287236	-0.0980561	0.0924593	0.110846	-0.126994	0.344522	-0.278887	-0.154353	-0.490304	-0.739	-0.0804294	0.00256193	0.165627	0.0178776	0.278729	0.100649
YDR340W	YDR340W	4	1151032	-0.0640294	-0.105651	-0.0711952	0.201413	0.288423	-0.17676	0.164536	0.155705	0.0777049	0.294524	0.0881991	0.352837	0.29728	-0.12213	0.311527	0.144772	-0.224999	-0.103877	0.256189	-0.166455	0.282947	0.445605	0.342201	0.304608
YDR341C	YDR341C	4	1152714	-0.393533	-0.160782	-0.0969605	-0.110187	-0.541271	-0.234486	-0.202237	-0.349901	-0.298155	-0.280215	-0.0827823	-0.219895	0.0111999	-0.155643	-1.0545	0.166717	0.140398	-0.349534	0.115353	0.0687937	-0.3065	-0.00578314	-0.26034	-0.272261
YDR342C	HXT7	4	1155072	-1.70506	-1.95864	-1.97435	-1.18592	-0.931258	-1.35481	-0.765833	-0.942293	-0.907751	0.12622	0.219048	0.201469	-0.709903	-0.521373	-0.880026	-0.172719	-0.249196	-0.556469	0.837608	0.176165	0.256937	0.0247241	0.167837	0.234454
YDR343C	HXT6	4	1160464	-1.17479	-1.01346	-0.92755	0.0814887	0.563511	-0.210891	0.617692	0.577929	0.416048	-0.431126	-0.34024	-0.313181	0.784635	0.754839	0.0483845	-1.02683	-1.09838	-1.04524	-0.0760712	0.045603	0.0563063	-0.0531163	-0.014601	0.04394
YDR344C	YDR344C	4	1162227	-0.361517	-0.246073	-0.118739	0.0409614	0.0247685	-0.295232	-0.0232866	-0.0491832	-0.212148	0.151523	-0.0188616	0.166915	0.183634	-0.0684299	-0.151475	0.119589	-0.109067	-0.34784	0.184146	-0.20183	-0.0940048	0.183559	0.0275251	0.0412757
YDR345C	HXT3	4	1163808	-0.294347	-0.22872	-0.237451	0.215933	0.291153	-0.342191	0.12593	0.200773	0.0205851	0.356243	-0.0400491	0.302556	0.212063	-0.283516	-0.089325	-0.0225228	-0.162725	-0.406667	0.319903	-0.348591	0.16532	0.264555	0.0791675	-0.0248678
YDR346C	SVF1	4	1167936	-0.3474	-0.0604599	0.0882005	0.0205374	0.0104188	-0.17514	0.17907	0.0947971	-0.0246177	0.21657	0.203086	0.236902	0.347502	-0.0604484	-0.780043	-0.0965901	-0.347584	-1.11406	0.30129	-0.0991003	-0.0699729	0.207548	-0.0177457	-0.0214105
YDR347W	MRP1	4	1169660	-0.525766	-0.331752	-0.261191	0.0418836	0.108522	-0.421675	0.089834	0.0987636	-0.0280893	0.276357	-0.010185	0.215716	0.0446356	-0.286646	-1.03742	-0.145617	-0.383063	-1.05918	-0.130438	-0.639796	-0.140244	0.0823689	0.127564	0.107094
YDR348C	PAL1	4	1171075	0.401473	0.155185	0.170933	-0.0923887	-0.0357879	0.17293	0.194527	0.0543789	0.0235168	0.0432261	0.184708	0.124916	0.0326329	0.123402	0.573922	-0.0649312	-0.00504927	-0.090753	0.128169	0.103749	-0.225714	-0.0638781	-0.283951	-0.150176
YDR349C	YPS7	4	1173281	-1.07131	-0.728161	-0.807894	-0.432732	-0.464166	-0.763828	-0.522429	-0.768295	-0.745764	-0.624866	-0.516993	-0.279512	0.101291	0.582956	-0.289527	0.149446	-0.354697	-0.410834	0.0195722	0.0883747	-0.0235572	0.00723257	0.354031	0.303495
YDR350C	ATP22	4	1177147	-0.327749	-0.249303	-0.229303	-0.028367	0.130591	-0.319326	0.040679	0.0162783	-0.0754018	0.102888	-0.0700197	0.0745852	0.104877	-0.122768	-0.199234	-0.055319	-0.290023	-0.578594	0.0334893	-0.219998	-0.0225054	0.127871	-0.0479989	-0.0665787
YDR351W	SBE2	4	1179963	-1.46406	-0.772027	-0.57946	-0.237521	-0.0313087	-0.880471	-0.198517	-0.110416	-0.307113	0.227424	-0.0594424	0.17955	0.129682	-0.414995	-1.59508	0.0772585	-0.110543	-1.07638	0.133067	-0.495896	0.151155	0.244067	0.0872904	0.0131661
YDR352W	YPQ2	4	1182277	-0.231792	-0.229932	-0.375653	-0.37967	-0.240106	-0.219726	-0.166329	-0.338244	-0.37394	-0.229658	0.00706823	-0.212545	-0.1644	0.6407	0.192175	-0.211686	-0.51837	0.397792	-0.0350264	0.232113	-0.0600402	-0.139497	0.0582862	0.00287565
YDR353W	TRR1	4	1183778	-0.398896	-0.259562	-0.332625	0.301684	0.452233	-0.257811	0.0967834	0.123652	0.0810074	0.412849	-0.0749352	0.300615	0.0996119	0.320828	0.411661	-0.295159	-0.535695	0.0529658	0.120181	0.149949	0.38885	0.254786	0.280088	0.400939
YDR354W	TRP4	4	1185318	-0.666976	-0.621859	-0.592802	-0.273786	0.0150209	-0.711412	0.136651	0.187091	0.0737631	0.313228	0.0437286	0.322429	0.0930895	-0.11562	-0.0624371	-0.0589738	-0.0990989	-0.0903609	0.136976	-0.252188	0.249207	0.157397	0.195014	0.181307
YDR355C	YDR355C	4	1186218	-0.239494	-0.424833	-0.354615	-0.296824	-0.0388921	-0.403038	-0.0683258	-0.187683	-0.306725	0.104758	-0.043807	0.00403288	0.0238304	0.308648	0.292355	-0.185138	-0.439079	-0.160439	0.0380356	-0.0757467	0.0470881	0.0895767	0.148495	0.15421
YDR356W	SPC110	4	1187524	-0.474679	-0.344311	-0.214475	-0.150467	-0.00925917	-0.382616	-0.0153802	-0.0821477	-0.195021	0.036902	-0.0694289	-0.0665672	-0.0228025	0.0574656	-0.666794	-0.229513	-0.432716	-0.748151	-0.179515	-0.505101	-0.295215	-0.0808342	-0.158342	-0.193117
YDR357C	CNL1	4	1189383	-0.680272	-0.419064	-0.395078	-0.33442	-0.0038063	-0.514584	-0.245413	-0.21281	-0.344974	-0.0513038	-0.0503338	-0.142159	-0.113247	-0.0505561	-0.993232	-0.289765	-0.576167	-0.749382	0.860439	0.378333	-0.0755607	-0.194463	-0.233383	-0.219965
YDR358W	GGA1	4	1190895	-0.261935	0.00160083	0.053933	0.0644132	-0.119538	-0.0902563	0.04893	-0.00566174	-0.0325146	-0.00818722	0.0770125	0.0695543	0.0704272	-0.0767649	-0.687695	0.0924183	0.164951	-0.556746	0.152633	-0.262162	-0.203134	0.0658991	-0.162303	-0.170988
YDR359C	EAF1	4	1193410	0.423547	0.114048	0.131649	-0.111346	-0.280866	0.0951361	0.0266422	-0.0322536	-0.103756	-0.0862675	0.106659	-0.00256154	0.0359154	-0.0729715	0.761981	-0.152922	-0.18806	0.0927372	0.0889232	-0.0148617	-0.198797	-0.0311966	-0.208007	-0.121554
YDR360W	OPI7	4	1194815	-0.463901	-0.404846	-0.395997	-0.20895	0.0329044	-0.409174	-0.044938	-0.077606	-0.226925	0.109697	-0.0982368	-0.0501586	0.0163318	0.157333	-0.0356705	-0.265975	-0.549699	-0.315186	-0.0828292	-0.173515	0.0778743	0.103278	-0.10887	-0.0312608
YDR361C	BCP1	4	1195837	-0.601774	-0.384254	-0.296186	-0.0632618	0.115718	-0.401185	0.0449931	-0.0365089	-0.161173	0.266715	-0.0380746	0.119242	0.0106787	0.262648	-0.91309	-0.0829173	-0.269051	-0.860012	-0.273111	-0.376962	-0.237204	-0.0318418	-0.0119965	-0.0229488
YDR362C	TFC6	4	1197688	-0.407581	-0.0980826	0.0200561	0.104304	0.0506713	-0.164698	0.0600976	0.0687406	-0.0198092	0.208628	0.113298	0.196975	0.206938	-0.0580231	-0.192176	0.0265108	-0.0808355	-0.431536	0.334561	-0.0926757	-0.00559439	0.149212	-0.0764866	-0.0960512
YDR363W	ESC2	4	1199868	0.082902	-0.0729563	-0.0115111	-0.18158	-0.528731	-0.0665493	-0.27087	-0.3235	-0.361263	-0.357323	-0.0850811	-0.328679	-0.00426048	-0.218928	0.499498	0.136827	0.0931655	0.0521541	0.192571	0.179532	-0.13904	0.109812	-0.295864	-0.28205
YDR363W-A	SEM1	4	1202262	-0.173517	-0.111069	-0.015305	0.0379966	0.0629748	-0.16924	0.122668	0.12999	0.0119658	0.234163	0.0973338	0.110536	0.157616	-0.188163	-0.357261	-0.0263537	-0.226178	-0.541006	0.135817	-0.217062	0.0791195	0.2392	0.0177715	0.0987895
YDR364C	CDC40	4	1203526	-0.083753	-0.30393	-0.283365	-0.366687	-0.332357	-0.223251	-0.269646	-0.311006	-0.377924	-0.12056	-0.356392	-0.289009	-0.197368	0.0542079	0.461755	0.0157659	-0.111827	0.558976	-0.192202	-0.200167	-0.208382	-0.103878	-0.304439	-0.383221
YDR365C	ESF1	4	1205440	0.156808	0.0861595	0.15649	-0.0151681	0.107295	0.103482	0.204219	0.214247	-0.00524835	0.189662	0.132165	0.128225	0.129561	0.223731	0.811188	-0.0879233	-0.414888	0.335323	0.356433	0.124859	0.158993	0.232105	0.0480203	0.0438224
YDR366C	YDR366C	4	1212637	0.57345	0.51413	0.568739	-0.0667433	0.148796	0.343649	0.463849	0.442279	0.66323	0.233679	0.705578	0.446423	0.299903	0.541715	0.531505	0.0465509	-0.0945025	0.64843	0.856198	0.879733	0.562482	0.342088	0.50261	0.524928
YDR367W	KEI1	4	1213231	0.00311288	-0.0154819	0.016132	-0.28187	-0.640026	-0.00828951	-0.195627	-0.318729	-0.364691	-0.0992945	0.193006	-0.146042	-0.0395334	0.188951	0.0651679	0.0345419	-0.0851098	-0.0576878	0.0443111	0.00595885	-0.278143	-0.0198508	-0.463025	-0.442393
YDR368W	YPR1	4	1214373	-0.324049	-0.072141	-0.147859	-0.240174	-0.162005	-0.0860919	-0.0563081	-0.141552	-0.198518	-0.0319034	0.0461143	-0.0872751	-0.0557505	0.264494	-0.333744	-0.0813728	-0.234665	-0.488915	-0.130756	-0.403933	-0.443773	-0.13881	-0.231489	-0.199867
YDR369C	XRS2	4	1216298	0.014847	-0.052578	0.0403932	-0.210605	-0.412697	-0.155457	-0.239157	-0.293093	-0.323282	-0.197807	-0.117355	-0.280657	0.003812	-0.10933	0.181753	0.0999237	0.0587027	-0.129415	0.205676	0.0612428	-0.261811	0.0512501	-0.362737	-0.356059
YDR370C	DXO1	4	1218446	-0.379457	0.0568981	-0.126876	-0.274159	0.0868077	-0.150208	0.0870689	-0.0922422	0.0707483	0.034022	0.578388	0.368363	0.0609561	0.751996	-0.870457	-0.0999179	-0.365438	-0.474913	0.106202	0.22371	0.299956	0.0253011	0.513922	0.568506
YDR371W	CTS2	4	1220180	-0.086443	0.217457	0.20775	0.452279	0.933515	-0.100831	0.650571	0.687556	0.474341	1.1104	0.651784	0.979751	0.761123	0.488841	0.0263023	0.345316	-0.0161298	-0.254376	0.582191	0.010446	0.766209	0.773134	0.827842	0.81341
YDR372C	VPS74	4	1221630	-0.0762626	0.22064	0.313142	-0.00366595	-0.0876039	-0.123598	0.255087	0.21133	0.091261	0.13354	0.303433	0.239758	0.318685	0.112351	-0.53339	-0.229675	-0.286157	-0.39163	0.00796675	-0.08184	-0.139972	-0.0315272	-0.0112118	0.0217267
YDR373W	FRQ1	4	1223045	-0.992476	-0.323582	-0.267177	-0.0859491	-0.145582	-0.505458	-0.0898262	-0.0431268	-0.189692	-0.0365638	-0.0664292	0.205456	0.0931972	-0.237954	-1.35245	-0.012747	-0.202876	-0.877634	0.183883	-0.300284	-0.00718898	0.0754858	-0.0281677	0.0419534
YDR374C	PHO92	4	1223934	-0.355537	-0.000988189	0.115178	-0.125433	-0.367525	0.00535601	-0.158752	-0.165282	-0.25624	-0.144817	-0.0404818	-0.220427	0.0455169	-0.160764	-0.344217	0.14166	0.0232542	-0.229384	0.281448	0.268569	-0.0136805	0.17041	-0.244609	-0.272364
YDR375C	BCS1	4	1225851	-0.335937	-0.0855822	-0.0470058	-0.188536	-0.267192	0.0401662	-0.172632	-0.349682	-0.418051	-0.135379	-0.18994	-0.355061	-0.143063	0.639274	0.536305	-0.0761103	-0.122949	0.139018	-0.103563	0.463824	-0.40075	-0.212648	-0.456526	-0.472288
YDR376W	ARH1	4	1227562	-0.429589	-0.450007	-0.379156	-0.160796	-0.274629	-0.424717	-0.229196	-0.220235	-0.320498	-0.0437676	-0.213376	-0.11577	-0.0992645	-0.437935	-0.196303	-0.177956	-0.289519	-0.550676	0.0145549	-0.289127	-0.175531	-0.0509084	-0.258653	-0.178193
YDR377W	ATP17	4	1228763	-1.95808	-1.68594	-1.71116	-1.1481	-1.30835	-1.89192	-1.46486	-1.57296	-1.59545	-1.3015	-1.24373	-1.11542	-1.13185	-1.37019	-2.17535	-1.21443	-1.67006	-1.96363	-1.09548	-1.46711	-0.98647	-0.918739	-0.771844	-0.78504
YDR378C	LSM6	4	1229479	0.0134162	0.0771826	0.0243749	-0.167209	-0.199871	0.122341	0.0610756	-0.255774	-0.199176	-0.044633	0.128715	-0.0363529	-0.114613	1.07772	0.423267	-0.0379903	-0.075651	0.624522	0.0720671	0.68197	0.183681	-0.0661083	0.267211	0.175674
YDR379W	RGA2	4	1231681	-0.809873	-0.183894	-0.0263659	-0.0014095	-0.254912	-0.318703	-0.0638874	-0.0992176	-0.197002	-0.00670316	0.113918	0.0400933	0.0740616	-0.0996227	-1.19821	0.140119	0.0307407	-0.581165	0.267933	0.236406	-0.0096955	0.164588	-0.0902031	-0.109174
YDR379C-A	SDH6	4	1233397	0.0302214	0.222045	0.337971	0.125019	-0.00519474	0.21953	0.225787	0.15775	0.141483	0.124986	0.386498	0.265185	0.228105	0.228647	-0.555966	0.230109	0.174239	-0.128308	-0.290696	-0.135363	-0.138192	0.211296	0.10949	0.11609
YDR380W	ARO10	4	1235171	-0.230851	-0.129638	0.0424893	-0.102702	-0.390169	-0.0651917	-0.167117	-0.186299	-0.253713	-0.0738069	0.0170456	-0.154138	0.00545973	-0.0545191	-0.216342	0.0996605	0.117345	-0.137064	0.211681	0.175791	-0.185235	0.0709336	-0.267404	-0.312989
YDR381W	YRA1	4	1237281	0.26998	0.190635	0.175874	-0.301329	-0.0788473	0.324946	-0.00332973	-0.102172	-0.109592	-0.0517956	0.213286	0.0764934	-0.130758	1.16902	0.410868	-0.116265	-0.224967	0.801367	0.0952418	0.863613	0.0333416	-0.152254	-0.0249979	-0.0476791
YDR381C-A	YDR381C-A	4	1238581	-0.270844	-0.2532	-0.0817579	-0.952232	-0.690208	-0.576191	-0.469366	-0.440693	-0.573868	-0.342598	-0.160134	-0.325753	-0.483033	-0.326351	0.438636	-0.519526	-0.46895	-0.23295	-0.255916	-0.267939	-0.379495	-0.527914	-0.496915	-0.3998
YDR382W	RPP2B	4	1239658	0.834599	-0.121901	-0.013879	-0.491112	-0.584789	-0.0081008	-0.200655	-0.354809	-0.441018	-0.353264	-0.211561	-0.314926	-0.143373	-0.141737	1.57861	-0.0803806	0.0876189	0.294124	0.0983194	-0.0554633	-0.355845	-0.0656978	-0.378615	-0.456306
YDR383C	NKP1	4	1240318	-0.265792	0.247449	0.0510518	0.320609	0.673939	0.203544	0.705207	0.307204	0.354148	0.77406	0.375205	0.749009	0.234068	1.09426	0.338314	0.0603786	-0.0406144	-0.146148	-0.0503296	0.359829	0.133431	-0.209255	0.537327	0.350101
YDR384C	ATO3	4	1241617	-0.577634	-0.344699	-0.242178	-0.00778198	0.0304818	-0.369743	-0.0111067	-0.121031	-0.239758	0.126294	-0.148429	0.0155752	0.0337552	-0.415605	-0.345219	-0.0747647	-0.305214	-0.446311	0.105031	-0.175904	0.088321	0.127779	-0.00570999	0.0235358
YDR385W	EFT2	4	1244494	-0.830913	-0.542919	-0.655111	-0.0896803	0.323938	-0.577152	-0.138464	-0.125458	-0.228423	0.280824	0.162724	0.438534	-0.125095	0.0943676	-0.639645	-0.244077	-0.510606	-0.725667	-0.171867	-0.435802	0.0675626	0.00436016	0.244193	0.289655
YDR386W	MUS81	4	1247033	-0.186091	-0.0884068	-0.0691333	0.0235164	0.377029	-0.166478	0.268188	0.175896	0.0799528	0.355873	0.136221	0.241791	0.171942	0.0113852	-0.289961	-0.205548	-0.44497	-0.425106	0.0817955	-0.498768	-0.0882211	0.0368008	0.166661	0.129879
YDR387C	YDR387C	4	1248987	-0.681316	-0.199619	-0.145903	-0.140098	-0.0317583	-0.686463	0.195832	0.17401	0.100051	0.0127288	-0.124459	0.0413651	0.213747	-0.048226	-0.998673	-0.210065	-0.492651	-0.872493	0.106127	-0.385452	0.123746	0.206103	0.264793	0.277557
YDR388W	RVS167	4	1250910	0.005295	-0.161548	-0.0312646	-0.124075	-0.238073	-0.142483	-0.0929805	-0.118371	-0.220764	-0.0402096	-0.091712	-0.0814696	0.0131252	-0.244219	0.370784	-0.0421476	-0.0729635	-0.168367	0.118797	-0.21451	-0.13694	0.0676552	-0.326973	-0.377852
YDR389W	SAC7	4	1253519	-0.59371	-0.0957707	-0.00176727	-0.0321981	-0.0785855	-0.172572	-0.0262376	-0.0523672	-0.0765221	-0.453193	-0.51434	-0.402515	0.116648	-0.029724	-0.893822	0.0591486	-0.109452	-0.549243	0.192067	-0.23016	-0.215575	0.0688434	-0.121074	-0.0678254
YDR390C	UBA2	4	1255892	0.161722	0.30824	0.345917	0.598877	0.659526	0.229087	0.661455	0.62653	0.520285	0.655138	0.489166	0.594528	0.579981	0.287185	0.202862	0.358808	0.130933	-0.208855	0.574715	0.0525371	0.408487	0.456163	0.333773	0.284779
YDR391C	YDR391C	4	1257707	-0.246808	-0.214067	-0.11973	-0.0670085	0.188201	-0.190066	0.0405468	-0.0280249	-0.0540982	0.182438	0.0150342	0.0331975	0.0492327	-0.200541	-0.151069	-0.0893316	-0.261598	-0.205191	0.208843	-0.175715	0.222437	0.166524	0.0234551	0.0185972
YDR392W	SPT3	4	1259202	-0.0845642	-0.169199	-0.139633	-0.193006	-0.320812	-0.249944	-0.168007	-0.238381	-0.272331	-0.222006	-0.0653563	-0.201051	-0.0304112	-0.0636002	0.252674	-0.171679	-0.373649	-0.165545	0.122586	-0.155756	-0.101195	0.0379077	-0.234967	-0.072151
YDR393W	SHE9	4	1260586	-0.0808489	0.0386053	0.0757985	0.0426417	-0.182296	-0.0392763	-0.100351	-0.101487	-0.141424	-0.0230015	0.0808233	0.0664277	0.159299	-0.0409298	0.314342	0.257476	0.327213	-0.0877211	0.29778	0.121548	-0.105713	0.162257	-0.178035	-0.164341
YDR394W	RPT3	4	1262324	-0.626102	-0.142117	-0.31358	-0.366261	-0.0976201	-0.213375	-0.113756	-0.371534	-0.252041	-0.144171	0.285239	-0.00136881	-0.251978	0.963408	-0.0182148	-0.400943	-0.76618	-0.329046	-0.213382	0.402165	0.050582	-0.303613	0.19929	0.205013
YDR395W	SXM1	4	1264741	-0.0879306	-0.0932616	-0.000415396	0.0146143	0.0331314	-0.0358036	0.0221325	-0.028644	-0.0947733	0.112612	0.0357469	0.0991409	0.0578688	-0.0647454	-0.335135	-0.0216772	0.041003	-0.555382	0.17254	-0.346219	-0.213333	0.0342802	0.0698103	0.0501124
YDR396W	YDR396W	4	1266545	0.319315	0.0997101	0.124275	-0.121731	-0.23206	0.0663911	-0.127631	-0.198889	-0.205539	-0.0792199	0.0106075	-0.139535	0.0891893	0.0644208	0.361142	-0.104475	-0.169101	-0.149457	0.113375	-0.0398395	-0.348574	-0.00406645	-0.305734	-0.321797
YDR397C	NCB2	4	1266632	-0.375668	0.116989	-0.000621705	0.347291	0.413711	-0.257197	0.450237	0.230793	0.206399	0.614639	0.0499745	0.52142	0.122846	0.717746	-0.480389	-0.360303	-0.551219	-0.537691	-0.276154	0.0230699	0.0244509	-0.170787	0.309697	0.105358
YDR398W	UTP5	4	1268436	-0.540259	-0.283189	-0.185265	-0.158403	-0.0435528	-0.287132	-0.11181	-0.0998927	-0.319349	0.0241998	-0.23951	-0.032008	-0.0315236	-0.269902	-0.321775	-0.118877	-0.259643	-0.490551	0.0364742	-0.19919	-0.180082	-0.0395715	-0.268328	-0.237792
YDR399W	HPT1	4	1270400	-0.439523	-0.417446	-0.511098	-0.0540021	0.18582	-0.492401	-0.141212	-0.189881	-0.282569	0.196407	-0.179104	0.17835	-0.0256367	0.317552	-0.0634627	-0.12198	-0.480803	-0.151566	-0.0980304	-0.137462	0.0480515	0.11446	0.28109	0.177389
YDR400W	URH1	4	1271574	-0.489645	-0.0864957	-0.0838399	0.0224263	-0.312216	-0.22475	-0.114047	-0.233935	-0.23825	-0.186192	-0.00875865	0.0359454	0.0724972	0.211114	0.06522	0.181046	-0.180226	0.0464039	0.482118	0.348636	0.268321	0.258983	0.363248	0.376244
YDR401W	YDR401W	4	1272504	-1.0297	-0.478253	-0.36685	-0.122445	-0.401114	-0.737302	-0.405394	-0.473117	-0.554414	-0.112427	-0.192928	-0.0817292	0.0955485	-0.297473	-1.12886	0.0613737	-0.360762	-0.627366	0.332467	-0.0740384	0.167929	0.302068	0.311055	0.439594
YDR402C	DIT2	4	1272968	0.104629	-0.067073	-0.0069885	-0.0639234	-0.351179	-0.0860681	-0.130632	-0.122727	-0.199611	-0.117489	-0.0670302	-0.171178	-0.183932	-0.278427	0.240971	-0.0456692	-0.0303319	0.0898753	0.178815	0.0158261	-0.0674673	0.0849818	-0.308821	-0.218325
YDR403W	DIT1	4	1275407	-0.632957	-0.149153	-0.00713579	-0.0133593	-0.16311	-0.132608	0.00868162	-0.0517093	-0.160678	0.0362311	-0.060873	-0.0578143	0.121968	-0.256821	-1.40917	0.0709553	0.142471	-0.549191	0.288598	-0.138994	-0.0620594	0.213419	-0.114634	-0.161112
YDR404C	RPB7	4	1276911	0.367595	0.0823593	0.0787968	-0.224894	-0.78532	0.136209	-0.258767	-0.391192	-0.30918	-0.576247	-0.0333611	-0.396451	-0.0712749	0.0317693	0.803828	0.136907	0.411218	0.338961	0.308123	0.224746	-0.440259	-0.071828	-0.455581	-0.332746
YDR405W	MRP20	4	1278041	-0.101925	-0.148329	-0.18106	-0.109368	0.347635	-0.223356	0.0719422	0.0759175	-0.00676102	0.351587	-0.0130623	0.480503	-0.0565387	0.556728	0.322232	-0.592235	-0.784224	-0.274387	-0.188138	-0.207237	-0.00743191	-0.185439	0.251685	0.184735
YDR406W	PDR15	4	1281504	-0.566575	-0.275552	-0.190169	0.0658893	-0.0442058	-0.349932	-0.00256362	-0.211991	-0.0703817	0.105567	-0.0518498	0.0404249	0.104306	-0.357507	-0.632581	0.0770161	-0.0575279	-0.607238	0.20509	-0.149328	0.0481788	0.175865	-0.0544473	-0.121015
YDR407C	TRS120	4	1286003	-0.97803	-0.36497	-0.558206	-0.233338	-0.137737	-0.544874	-0.283217	-0.572284	-0.581834	-0.427975	-0.0649912	-0.16929	-0.0940299	0.360845	-0.382567	-0.132467	-0.688157	-0.515078	0.157662	-0.00870063	0.177676	0.00703419	0.706836	0.656121
YDR408C	ADE8	4	1288537	-0.057057	-0.063444	-0.0122557	-0.124888	-0.102525	-0.0139188	-0.0258723	-0.0689071	-0.0935517	0.0507594	-0.0182268	0.0426651	-0.0514124	0.254267	0.445352	-0.1292	-0.0588662	-0.122401	-0.00626346	0.030363	-0.153153	-0.104681	-0.163332	-0.21622
YDR409W	SIZ1	4	1290763	-0.92265	-0.646239	-0.664568	-0.727602	-0.459756	-0.566043	-0.540263	-0.61606	-0.660881	-0.505635	-0.353681	-0.399728	-0.572082	0.287426	-0.574401	-0.635246	-0.932631	-0.544871	0.322749	0.241865	-0.303177	-0.662509	-0.455139	-0.434129
YDR410C	STE14	4	1292731	-0.181766	-0.0649155	0.0345276	0.0462661	-0.0768641	-0.0493688	0.0756967	0.155729	-0.0047964	0.198515	0.109813	0.155349	0.21069	0.0281072	-0.162858	-0.0280556	-0.132623	-0.101973	0.332999	0.103888	0.117224	0.161494	0.0112415	-0.0110766
YDR411C	DFM1	4	1293881	0.0349096	-0.091827	-0.0339983	-0.0178277	0.135502	-0.111154	0.180967	0.133808	0.0795904	0.172803	0.0587895	0.175234	0.0807826	0.10408	0.169785	-0.190307	-0.431603	-0.160992	0.0133455	-0.352757	-0.00835295	0.0156872	0.0841278	0.0708379
YDR412W	RRP17	4	1295046	-0.289089	-0.278669	-0.260654	0.0802789	0.362933	-0.336526	0.173181	0.298373	0.129665	0.389048	-0.0292622	0.295281	0.172995	-0.205955	-0.54366	-0.170359	-0.380218	-0.728901	-0.0303578	-0.683265	0.0591759	0.13697	0.128721	0.0890826
YDR413C	YDR413C	4	1295123	-0.408789	-0.238501	-0.328631	0.165351	0.608579	-0.317729	0.208339	0.310401	0.130445	0.612135	0.0543652	0.417963	0.15638	0.025995	-0.601331	-0.232599	-0.461415	-0.682509	-0.149045	-0.598392	0.0796294	0.117957	0.166078	0.157036
YDR414C	ERD1	4	1296142	-0.530303	-0.12406	-0.0280169	0.0958112	-0.0986951	-0.145647	0.0991672	-0.0400351	-0.0769443	0.0499672	0.039105	0.0306299	0.10257	-0.123312	-1.2206	0.134478	0.114102	-0.569672	0.191523	-0.106841	-0.0804784	0.246293	0.0436348	-0.0512333
YDR415C	YDR415C	4	1297599	0.586424	0.300642	0.360232	0.0288418	-0.449327	0.426278	-0.0179693	-0.111899	-0.0786139	-0.158369	0.182234	-0.0960361	0.10795	0.211813	0.787709	0.39148	0.59708	0.493234	0.0281503	0.329142	-0.297198	0.106467	-0.175855	-0.108928
YDR416W	SYF1	4	1299721	-0.34078	-0.128706	-0.236058	-0.125204	0.0846695	-0.241039	-0.0698777	-0.157025	-0.232049	0.0457135	-0.190218	-0.122617	-0.692463	-0.809291	-0.825969	0.0541749	-0.16095	0.153711	0.0382212	-0.185375	-0.354379	-0.00258038	-0.187777	-0.164691
YDR417C	YDR417C	4	1301740	-0.754731	-0.417837	-0.477223	-0.034309	0.295375	-0.48078	0.0979609	0.115549	0.00256069	0.181303	-0.146252	0.117784	0.0474617	-0.0627516	-0.88686	-0.18765	-0.392774	-1.05115	-0.215381	-0.627587	-0.328716	-0.109026	-0.0970057	-0.167791
YDR418W	RPL12B	4	1301864	-0.522679	-0.357222	-0.341901	-0.0345411	0.0262118	-0.414959	-0.0800656	-0.0514873	-0.205519	0.17112	-0.169485	-0.0320522	0.0338907	-0.186942	-0.229958	-0.151491	-0.396996	-0.389679	0.130764	-0.215344	0.161619	0.246135	-0.0607924	-0.0374877
YDR419W	RAD30	4	1304123	-0.3289	-0.231607	-0.183474	0.0174815	0.015098	-0.287775	-0.0819927	0.0277203	-0.149192	0.160581	-0.164587	0.0558885	-0.0179715	-0.30945	0.225784	-0.272449	-0.333004	-0.158971	0.0874162	-0.163948	0.0071738	0.0841193	-0.158725	-0.244814
YDR420W	HKR1	4	1308971	-0.570071	-0.312575	-0.365454	-0.361923	-0.244997	-0.169596	-0.172337	-0.314443	-0.331489	-0.119668	-0.00891634	-0.103286	-0.194102	0.299385	-0.158832	-0.105754	-0.285993	-0.666588	-0.202492	-0.0333044	-0.269167	-0.192157	0.141143	0.0906793
YDR421W	ARO80	4	1313466	-0.717081	-0.0610067	0.0570082	0.113217	0.00523966	-0.135534	0.0582623	-0.0444479	-0.00988939	0.0580635	0.122158	0.177721	0.25087	-0.0626216	-1.60187	0.307158	0.143838	-0.573429	0.155852	-0.0546367	-0.0151007	0.290553	-0.0139148	0.0379369
YDR422C	SIP1	4	1316549	0.0806185	-0.137871	-0.114114	-0.109217	-0.147631	-0.10248	-0.124374	-0.174392	-0.207906	-0.0729212	-0.111821	-0.163477	0.0207407	-0.119168	-0.377201	0.025067	0.0104433	-0.357966	-0.102321	-0.2912	-0.384566	-0.0123745	-0.255134	-0.262878
YDR423C	CAD1	4	1318660	-0.137944	-0.311708	-0.182944	0.00127665	0.0677197	-0.348707	0.113535	0.145014	-0.0463948	0.175604	-0.0668049	0.112572	0.0851127	-0.297095	-0.308129	-0.053567	-0.0527193	-0.388377	0.0188202	-0.536302	-0.0631083	0.0577859	-0.173588	-0.189965
YDR424C	DYN2	4	1319614	-0.477809	-0.276915	-0.510888	-0.335866	-0.59239	-0.22521	-0.930451	-1.1405	-0.8035	-0.866155	0.103287	-0.170579	-0.127349	0.912732	0.212936	0.0769679	-0.686016	-0.741816	0.0427002	0.324492	-0.0901854	-0.0808445	0.787768	0.709072
YDR425W	SNX41	4	1321002	-0.91766	-0.483126	-0.607718	0.0197477	0.367688	-0.592317	-0.0124322	0.0128363	-0.0848923	0.292656	0.0197809	0.266794	-0.00206596	0.086684	-0.277823	-0.141858	-0.48589	-0.451137	-0.0380182	-0.23591	0.236436	0.15525	0.355202	0.196923
YDR426C	YDR426C	4	1321817	-0.843948	-0.465515	-0.494964	0.00175615	0.447921	-0.554076	-0.0691395	-0.0110646	-0.0909553	0.297638	-0.00134433	0.330279	0.0241417	0.143321	-0.49496	-0.149712	-0.557055	-0.5806	-0.0835597	-0.295604	0.132303	0.0586995	0.330441	0.325785
YDR427W	RPN9	4	1322795	-0.464652	-0.0660513	-0.0316591	-0.0371157	-0.272585	-0.129365	-0.120516	-0.153446	-0.165019	0.0138283	-0.0138473	-0.0489212	-0.00947057	-0.0781283	-0.414219	0.00826063	-0.0228244	-0.204968	0.217618	0.0397986	-0.0113509	0.13362	-0.143731	-0.0881887
YDR428C	BNA7	4	1323846	-0.211717	-0.183444	-0.103298	-0.0813683	-0.193473	-0.256502	-0.0928314	-0.092388	-0.157458	-0.00397237	-0.0605319	-0.0713553	0.0140264	-0.258439	-0.183686	-0.0480904	-0.144424	-0.582088	0.104642	-0.166347	-0.150924	0.0195446	-0.0810682	-0.0700807
YDR429C	TIF35	4	1324889	-0.206128	-0.101857	-0.197649	-0.314956	0.112228	-0.0975625	-0.0482628	-0.108869	-0.162514	0.0182412	0.141355	0.0117862	-0.154747	0.429739	0.469947	-0.407238	-0.785329	0.0438054	-0.122319	0.12443	-0.0266652	-0.240554	0.068312	-0.0138229
YDR430C	CYM1	4	1326985	-0.429983	-0.249604	-0.290306	-0.0161733	0.381278	-0.271477	0.131876	0.182569	0.0067378	0.362529	0.0384524	0.264004	0.0347792	0.263033	0.335975	-0.221959	-0.528705	-0.0141279	0.163646	-0.101383	0.374686	0.14317	0.338979	0.360891
YDR431W	YDR431W	4	1328545	-0.130891	-0.132612	-0.0864623	0.0351037	-0.244059	-0.185815	-0.0701242	-0.181477	-0.169479	-0.159124	-0.193697	-0.18145	-0.00546845	-0.150675	0.0189555	0.0630157	0.146673	-0.396936	0.0800308	-0.197423	-0.219327	0.0426088	-0.303374	-0.0791726
YDR432W	NPL3	4	1329405	-0.658159	-0.441426	-0.364132	0.150947	0.0798292	-0.480353	0.0442712	0.105098	-0.0224563	0.186164	-0.158722	0.350736	0.0833274	0.0894938	-0.117456	-0.0405029	-0.503312	-0.350309	0.219556	0.0504538	0.392416	0.333574	0.422178	0.375565
YDR433W	YDR433W	4	1329820	-0.453822	0.00572105	0.0876234	-0.0945091	-0.0290269	-0.0485976	0.0383745	-0.0573795	-0.0187249	0.0113754	-0.0399889	-0.0574699	0.0303391	-0.102282	-1.00955	-0.0591577	-0.149384	-0.46683	0.0681127	-0.158176	-0.244845	0.00547808	-0.196319	-0.176428
YDR434W	GPI17	4	1332039	-0.68058	-0.305362	-0.336584	-0.0672899	0.0235602	-0.453501	-0.164834	-0.252629	-0.307806	0.109048	-0.0851142	-0.0197511	-0.00245515	-0.153835	-0.350917	-0.173118	-0.676589	-0.341972	0.0254873	-0.0390133	0.269878	0.154282	0.346059	0.385473
YDR435C	PPM1	4	1333476	-0.641707	0.0139473	0.0227681	0.362951	0.222238	-0.0449657	0.228603	0.189503	0.106819	0.243156	0.0884463	0.178464	0.28507	6.63476e-05	-0.446158	-0.568237	-0.83859	-0.930062	0.446641	0.306976	-0.00124178	-0.210542	-0.2491	-0.297472
YDR436W	PPZ2	4	1335887	-0.442213	-0.157703	-0.220435	-0.039669	0.508253	-0.261915	0.197981	0.135449	0.0779579	0.376226	0.0888307	0.446292	0.0410525	0.4203	-0.185651	-0.41952	-0.781192	-0.678704	-0.303154	-0.160161	-0.0642635	-0.145583	0.184748	0.183325
YDR437W	GPI19	4	1337563	0.648703	0.0322772	0.029885	-0.130232	-0.271632	0.0290042	-0.0992719	-0.21955	-0.163	-0.0982197	-0.144308	-0.171623	-0.1098	0.0885688	1.55742	-0.171136	0.00437373	0.39117	-0.0678212	-0.0455722	-0.443041	-0.217458	-0.218134	-0.182634
YDR438W	THI74	4	1338830	-0.581598	-0.000916026	0.170726	0.395027	0.0391591	-0.0267542	0.222102	0.146576	0.126116	0.281465	0.331156	0.318487	0.446548	-0.00392641	-0.955648	0.0132388	-0.151202	-0.248671	0.0687808	0.292374	-0.139274	0.0101304	-0.21034	-0.230035
YDR439W	LRS4	4	1340197	-0.710049	-0.451501	-0.439745	-0.286524	0.130803	-0.403392	-0.00662303	0.0107651	-0.213534	0.18844	-0.301457	-0.0355271	-0.0560135	0.0413328	-0.266393	-0.231638	-0.445551	-0.203203	-0.0160637	-0.0114153	0.197774	-0.0321339	0.103417	0.0297002
YDR440W	DOT1	4	1343367	0.414789	0.521491	0.599409	0.684424	0.500175	0.522632	0.605955	0.597852	0.563442	0.628102	0.683081	0.721906	0.671695	0.561268	0.0815919	0.647909	0.537912	0.16816	0.0165012	0.276309	0.441148	0.72045	0.663218	0.697596
YDR441C	APT2	4	1344789	-0.16048	-0.154394	-0.159407	0.0853041	-0.286686	-0.279577	-0.243161	-0.239523	-0.249605	-0.200106	-0.174685	-0.228762	-0.035499	-0.146046	0.45725	0.0693684	0.116984	-0.143476	0.0909535	-0.140939	-0.140483	0.11515	-0.198741	-0.115379
YDR442W	YDR442W	4	1345843	-0.346093	-0.402566	-0.597143	-0.283171	-0.422795	-0.426464	-0.330957	-0.580111	-0.423712	-0.4258	-0.118005	-0.234982	-0.241574	0.330739	0.938371	-0.151977	-0.344687	0.213984	-0.0159313	0.282258	0.339805	0.010985	0.241937	0.18437
YDR443C	SSN2	4	1347807	0.531405	-0.00238954	0.114067	-0.2252	-0.170921	0.0821053	-0.109392	-0.0889016	-0.153654	-0.0883616	-0.0307763	-0.162273	-0.0315874	-0.153997	0.892551	-0.0572374	-0.0261143	0.136208	-0.169188	-0.174974	-0.489683	-0.257465	-0.310743	-0.307412
YDR444W	YDR444W	4	1351321	-0.0436273	-0.0985954	-0.139613	-0.00317186	0.172005	-0.146251	0.0818207	0.0248538	0.00891559	0.203846	-0.121637	0.0315711	0.0815434	0.219912	0.178901	-0.138937	-0.344737	-0.0969493	-0.0624293	-0.22988	-0.155737	0.0579837	-0.0398438	0.0711409
YDR445C	YDR445C	4	1352385	-0.539608	-0.32747	-0.21263	-0.0197973	0.015859	-0.383711	-0.0570121	-0.0402484	-0.163269	0.152588	-0.130944	0.0852396	-0.0167105	-0.449031	-0.45895	-0.0739251	-0.0582454	-0.559821	0.160838	-0.22864	0.021196	0.0922747	0.0105206	-0.116566
YDR446W	ECM11	4	1354179	-0.455649	-0.113057	-0.227403	-0.251637	0.0111557	-0.125096	0.0290277	-0.254191	-0.0267031	-0.0467058	0.480905	0.176735	-0.186954	0.89236	-0.0950702	-0.202997	-0.475604	-0.26523	-0.0727282	0.406239	0.273993	-0.128028	0.52098	0.508851
YDR447C	RPS17B	4	1355191	-0.977547	-0.127663	-0.0649642	0.28611	0.265716	-0.153876	0.125103	0.198992	0.0696054	0.29733	0.0988489	0.157378	0.254588	-0.110889	-1.62127	0.0498475	-0.285851	-0.930367	0.385183	0.131087	0.242689	0.265749	0.115646	0.0350345
YDR448W	ADA2	4	1356717	0.115909	-0.074546	-0.128917	0.029927	-0.354496	0.0204457	-0.12538	-0.177144	-0.162938	-0.0939934	0.0166001	-0.0994898	0.0831343	-0.0382339	0.175175	0.252545	0.377296	0.0597321	0.252814	-0.00742031	-0.174585	0.0671013	-0.128659	-0.0884668
YDR449C	UTP6	4	1358241	-0.65235	-0.188465	-0.16702	0.0394764	-0.313856	-0.224213	-0.203016	-0.292906	-0.285107	-0.204667	-0.212319	-0.280472	0.00548925	-0.317466	-0.302644	0.157243	0.0908872	-0.313835	0.219976	0.134253	0.0330558	0.206923	-0.187718	-0.109264
YDR450W	RPS18A	4	1360360	-0.195348	-0.171114	-0.114629	-0.0848876	-0.0333505	-0.193865	-0.0780665	-0.0618766	-0.219722	0.0821659	-0.121145	-0.0190147	0.000125786	-0.144732	0.135048	-0.034781	-0.105977	-0.10744	0.0249934	-0.142535	-0.26717	-0.0678371	-0.154221	-0.189703
YDR451C	YHP1	4	1361650	0.0348935	0.113939	0.0855343	-0.0869491	0.10795	-0.00147597	0.0180481	-0.0429135	-0.0560191	0.214459	0.138664	0.123159	0.047936	0.186489	-0.189413	-0.0441726	-0.203299	-0.211658	-0.111539	-0.143993	-0.199595	-0.0528271	-0.0793673	-0.0650469
YDR452W	PPN1	4	1363890	-0.711247	-0.324064	-0.180028	0.111859	0.0952822	-0.389441	0.0188659	0.0834128	-0.0406587	0.198916	-0.130305	0.134827	0.123831	-0.328986	-0.777519	0.0280654	-0.193598	-1.02931	0.0160781	-0.553958	-0.122145	0.118358	0.0771859	0.047734
YDR453C	TSA2	4	1365367	-0.668714	-0.420718	-0.57537	0.206854	0.695791	-0.566221	0.218134	0.212768	0.0729097	0.623335	-0.0730057	0.585552	0.104567	0.190983	-0.248185	-0.250068	-0.552881	-0.484583	-0.188346	-0.486947	0.218045	0.0248415	0.372353	0.315791
YDR454C	GUK1	4	1366545	-0.37925	-0.470047	-0.456612	-0.209826	-0.0526966	-0.539808	-0.00549578	-0.062205	-0.0992165	0.0946333	-0.142729	0.0332272	0.0415079	-0.314713	0.331641	-0.106018	-0.290338	-0.335249	0.0369523	-0.224718	0.0543591	0.109065	0.111954	0.119417
YDR455C	YDR455C	4	1367527	0.252809	-0.0871035	-0.0765653	-0.0339939	-0.369067	-0.106051	-0.191237	-0.225547	-0.181942	-0.161999	-0.128168	-0.199573	-0.0391985	-0.207535	0.648785	-0.0701724	0.0371005	-0.115478	0.0607446	-0.061815	-0.263197	0.0401339	-0.229465	-0.194342
YDR456W	NHX1	4	1368435	-0.441206	-0.123956	-0.0854189	-0.146196	-0.454477	-0.13813	-0.17187	-0.274574	-0.262832	-0.331319	-0.089851	-0.325358	-0.0614051	-0.522596	-0.734995	0.0540074	0.0608597	-0.449847	0.0976802	-0.0915017	-0.342166	-0.0510278	-0.341923	-0.28749
YDR457W	TOM1	4	1374693	0.143388	0.137068	0.215648	-0.307338	-0.667881	0.189885	-0.260057	-0.37604	-0.329189	-0.413773	-0.0578156	-0.43231	-0.0522312	-0.00525549	0.262794	0.0508772	-0.0040585	-0.0258658	0.143842	0.1433	-0.481544	-0.180692	-0.501325	-0.385635
YDR458C	HEH2	4	1381050	-0.645647	-0.102401	-0.240172	-0.358959	-0.31785	-0.0943154	-0.392452	-0.535259	-0.38296	-0.420477	0.0285669	-0.200217	-0.077071	0.633676	-0.36191	0.156524	-0.125732	0.573347	0.292513	0.664304	0.372807	0.172087	0.423305	0.4504
YDR459C	PFA5	4	1382881	-1.18731	-0.520454	-0.40654	0.0876916	0.0618821	-0.590344	-0.144029	-0.0724336	-0.204567	0.207367	-0.206099	0.174088	0.124062	-0.368342	-1.44967	0.00806935	-0.385079	-1.00301	0.134441	-0.287499	0.216283	0.252294	0.191561	0.236051
YDR460W	TFB3	4	1384293	-1.12637	-0.776468	-0.979168	-0.37665	0.0762863	-0.832562	-0.375632	-0.355088	-0.466747	-0.107722	-0.447082	0.0336211	-0.389793	0.0179346	-1.09222	-0.587098	-0.901466	-1.351	-0.672276	-0.727969	-0.524766	-0.460491	-0.12717	-0.238163
YDR461W	MFA1	4	1385231	-0.350335	-0.21627	-0.259594	-0.121016	0.322929	-0.250264	0.158053	0.208685	0.110489	0.312094	0.0292018	0.306077	0.134599	0.0573066	0.0715918	-0.322294	-0.442298	-0.437252	-0.205208	-0.524945	-0.0340956	-0.120357	-0.116527	0.0571035
YDR462W	MRPL28	4	1386294	0.366711	0.00627638	0.00560795	-0.153782	-0.479731	-0.0248384	-0.135146	-0.238198	-0.18207	-0.289199	-0.136321	-0.240712	-0.0351792	-0.0609845	0.649855	0.0176898	0.109354	0.399184	0.234332	-0.0241486	-0.25179	0.0320736	-0.325536	-0.216613
YDR463W	STP1	4	1387595	0.235603	0.135393	0.250109	-0.158765	-0.616457	0.258996	-0.199101	-0.232068	-0.177309	-0.331996	0.0221199	-0.346417	0.0536399	0.0338464	0.649621	0.283475	0.413866	0.270755	0.370665	0.309615	-0.273419	0.114911	-0.345419	-0.339252
YDR464W	SPP41	4	1391025	-0.598701	-0.0723482	0.0431487	-0.0221245	-0.066148	-0.185504	0.0322737	0.0143728	-0.0429455	0.0470953	-0.0270055	0.014539	0.0778077	-0.148127	-0.905825	-0.049967	-0.280136	-0.721304	0.134977	-0.118091	-0.000893977	0.0181118	0.044664	-0.089264
YDR465C	RMT2	4	1393955	-0.236944	-0.0187549	0.0232527	-0.068535	-0.445029	0.00510956	-0.235591	-0.157754	-0.252911	-0.11408	-0.109308	-0.247558	0.0312641	-0.154188	-0.12399	0.136391	0.230331	-0.00474176	0.291944	0.244277	-0.0355551	0.0462783	-0.2598	-0.296689
YDR466W	PKH3	4	1396469	-0.159607	0.0982056	0.192707	0.124892	-0.314086	0.199487	-0.0435475	-0.132642	-0.124706	-0.122138	0.0324316	-0.159409	0.151096	0.079967	0.0458739	0.182321	0.198116	0.205893	0.33846	0.453696	-0.0513362	0.217361	0.00763061	0.097894
YDR467C	YDR467C	4	1397746	-0.115458	0.0389071	0.108809	0.0296734	-0.23376	0.248689	-0.128692	-0.196531	-0.192885	-0.0735499	0.00364262	-0.189821	0.133658	0.196012	0.255042	0.109034	0.153724	0.173794	0.286201	0.461839	-0.04437	0.195612	-0.111993	-0.164469
YDR468C	TLG1	4	1398363	-0.970291	-0.113025	-0.0844236	0.131527	0.202399	-0.245834	0.114016	0.199971	0.0603717	0.373224	-0.0603654	0.198903	0.141525	-0.178064	-1.45659	-0.0353645	-0.114948	-0.777212	0.208405	-0.0712773	0.231233	0.230434	0.112594	0.103094
YDR469W	SDC1	4	1399278	-0.794372	-0.613695	-0.675365	-0.416292	-0.335052	-0.609559	-0.354041	-0.285024	-0.374348	-0.272057	-0.531171	-0.3203	-0.369522	-0.700776	-0.892863	-0.657184	-0.751263	-1.01224	-0.363985	-0.930164	-0.492536	-0.308189	-0.480357	-0.409718
YDR470C	UGO1	4	1400460	-0.826926	-0.160889	-0.0245263	0.121857	0.132752	-0.17288	0.001856	-0.000309642	-0.0157016	0.144619	-0.0745452	0.0431801	0.202577	-0.329964	-1.1943	0.195024	-0.0392793	-0.895068	0.199712	-0.172214	-0.0330263	0.247672	-0.0769221	0.0178104
YDR471W	RPL27B	4	1402167	-0.426147	-0.267465	-0.368772	0.42461	0.296888	-0.20524	0.3324	0.00233267	0.132602	0.590065	-0.114562	0.407124	-0.00923075	0.718652	0.9648	-0.320467	-0.635123	0.0027857	-0.312235	0.209647	0.179615	0.00692833	0.536086	0.188382
YDR472W	TRS31	4	1403747	-0.272784	-0.267457	-0.286313	-0.258859	0.282683	-0.297603	0.103374	-0.0245125	-0.13559	0.234489	-0.045084	0.136928	0.0489213	-0.0737906	-0.64197	-0.232896	-0.478604	-0.735138	-0.0931563	-0.614933	-0.101872	0.0143703	0.0752323	-0.123206
YDR473C	PRP3	4	1405149	-0.946979	-0.471801	-0.514849	-0.00854018	0.0970788	-0.573419	-0.120575	-0.0966003	-0.133387	-0.0587615	-0.138605	0.15616	0.0401092	-0.0909656	-1.02355	-0.159225	-0.536615	-0.974944	-0.0373725	-0.547167	-0.0103086	0.0184176	0.197764	0.10603
YDR473C	PRP3	4	1405149	0.211722	0.154215	0.130796	0.147715	0.336688	0.115083	0.231952	0.314771	0.247955	0.416132	0.206381	0.296451	0.286657	0.107489	0.244541	-0.00996607	-0.264347	-0.102972	0.236896	0.10239	0.125727	-0.0138394	0.113777	-0.0488999
YDR475C	JIP4	4	1408779	-0.178343	-0.29432	-0.187914	0.00571195	0.503135	-0.211746	0.163832	0.276639	0.127198	0.446912	-0.122325	0.29486	0.0876247	-0.00415231	-0.110538	-0.252321	-0.27771	-0.301093	-0.111226	-0.274485	0.0658717	0.064708	0.114779	0.0293613
YDR476C	YDR476C	4	1410790	0.25602	-0.227718	-0.148977	-0.0794617	0.30268	-0.150136	0.0671467	0.0332791	-0.0739263	0.318615	-0.146083	0.085882	-0.0360786	-0.328315	1.10262	-0.194731	-0.406788	-0.102475	-0.159779	-0.444633	-0.212637	-0.100886	0.029218	-0.109023
YDR477W	SNF1	4	1413323	-1.17858	-0.634212	-0.583946	0.121732	0.490784	-0.743894	-0.0486176	0.0953709	-0.0114292	0.43177	-0.187147	0.313426	0.137959	-0.476142	-1.15851	-0.0854635	-0.505731	-1.06378	-0.0270883	-0.638605	0.259863	0.252875	0.329384	0.231216
YDR478W	SNM1	4	1414873	-0.0465163	-0.143899	-0.0677266	-0.0594535	0.0981321	-0.0957024	0.0427064	0.0870968	-0.01547	0.214651	-0.0698071	0.0553786	0.00618616	-0.212856	0.234725	-0.184883	-0.330365	0.0827431	0.0601847	-0.106406	0.294951	0.546524	0.205848	0.312849
YDR479C	PEX29	4	1416042	-0.832828	-0.482946	-0.653867	-0.11449	0.155541	-0.533258	-0.0755262	-0.12614	-0.141423	0.0629577	-0.0928603	0.192999	-0.108644	0.206023	-0.122246	-0.145553	-0.365254	-0.453535	0.1067	-0.0750402	0.316342	-0.0473135	0.358834	-0.00113123
YDR480W	DIG2	4	1417884	0.0142205	-0.112535	-0.0684681	-0.0629466	-0.27823	-0.113802	-0.135455	-0.201819	-0.173774	-0.15811	-0.139111	-0.223357	-0.00366233	-0.216744	0.388497	0.100048	0.138221	-0.160191	0.01592	-0.0645759	-0.334153	0.00163389	-0.208729	-0.229907
YDR481C	PHO8	4	1419400	-0.871695	-0.557105	-0.657485	0.0222483	-0.208916	-0.603428	-0.0732204	-0.160615	-0.234308	0.0937475	-0.165849	0.162873	0.114161	-0.152395	-0.606499	-0.0193563	-0.380235	-0.740677	0.158223	-0.638537	0.142924	0.194598	0.424152	0.364237
YDR482C	CWC21	4	1420634	0.0430018	0.0801538	0.0639297	-0.206277	0.173855	0.139197	0.190574	0.100112	0.11429	0.0748467	0.205882	0.248425	-0.0300686	0.345326	0.169958	-0.340925	-0.234198	-0.186878	-0.0660253	-0.088156	-0.107918	-0.184949	0.0433422	0.0895489
YDR483W	KRE2	4	1421821	-0.511373	-0.15027	-0.0567116	0.0110005	-0.200804	-0.166837	-0.129245	-0.164004	-0.156357	-0.109844	-0.0361283	-0.0918326	-0.028218	-0.125558	-0.77227	0.0825747	0.0731196	-0.550374	0.0199498	0.0116384	-0.22209	0.0599154	-0.252124	-0.0773704
YDR484W	VPS52	4	1423725	-0.818891	-0.32272	-0.303753	0.0885708	0.0211235	-0.377849	0.0391881	0.0290881	-0.0150895	0.124284	-0.0791242	0.0623889	0.0706792	-0.295072	-1.01934	-0.0248627	-0.259825	-0.868153	-0.030261	-0.563873	0.155548	0.584132	0.501168	0.498115
YDR485C	VPS72	4	1426013	-0.238871	-0.33119	-0.352617	-0.204868	0.0183347	-0.246201	-0.143085	-0.25354	-0.198781	-0.10417	0.0958348	0.053376	-0.089698	0.622262	0.248094	-0.0742955	-0.231928	-0.164525	-0.0263337	0.159967	0.109366	-0.0653644	0.207996	0.20152
YDR486C	VPS60	4	1427775	0.285858	0.142108	0.101769	0.133159	0.172028	0.272928	0.365635	0.127438	0.196205	0.400554	0.13298	0.0780161	0.0934675	0.5634	0.487263	-0.0256796	-0.0285323	0.0717526	-0.0482058	0.184126	-0.0304879	0.00467836	0.172787	-0.088514
YDR487C	RIB3	4	1428667	-0.606552	-0.358217	-0.302274	-0.0846319	-0.207577	-0.383935	-0.340859	-0.303822	-0.27249	-0.119199	-0.237591	-0.13112	-0.144927	-0.464243	-0.996695	-0.0217676	-0.0272149	-0.45651	-0.131926	-0.288288	-0.170905	0.101638	-0.186595	-0.173836
YDR488C	PAC11	4	1429988	0.177355	-0.0326314	-0.0275466	-0.0468558	0.323386	-0.0247047	0.15369	0.166819	0.124575	0.322145	-0.0910257	0.213154	-0.0657484	-0.150409	0.329402	-0.394998	-0.489798	-0.251456	-0.185229	-0.345525	-0.182909	-0.194353	0.129299	0.0489318
YDR489W	SLD5	4	1431454	0.0468702	0.01812	0.090822	-0.0948223	-0.439368	0.0997542	-0.19223	-0.174635	-0.197354	-0.247986	-0.0654373	-0.226246	0.0244729	-0.0835574	0.267801	0.147194	0.321385	-0.0916678	0.128471	0.131241	-0.262113	0.031867	-0.2907	-0.399499
YDR490C	PKH1	4	1433118	-0.487781	-0.00141136	0.0488948	0.0878624	0.0944514	-0.007462	0.122541	0.234709	0.0466682	0.25229	0.102283	0.103377	0.15564	-0.0115939	-0.572916	0.103346	-0.148021	-0.237931	0.52409	0.146805	0.373016	0.45937	0.100245	0.0741334
YDR491C	YDR491C	4	1434745	-0.626614	-0.217237	-0.374565	-0.0193289	0.0767429	-0.438392	-0.0248087	-0.175156	-0.0525861	-0.0545119	0.338869	0.122516	-0.0104896	0.53922	-0.295065	-0.0112329	-0.370479	-0.657714	-0.013732	0.314536	0.0347787	-0.175022	0.179322	0.149725
YDR492W	IZH1	4	1435399	-0.340081	-0.16469	-0.12129	0.00522628	-0.0704501	-0.252516	-0.0948115	-0.0653023	-0.148912	0.0701838	-0.162385	-0.0213355	0.0924857	-0.10953	-0.112782	-0.198	-0.31499	-0.297765	0.102201	-0.152952	-0.0939674	0.0269257	-0.209615	-0.196234
YDR493W	MZM1	4	1436402	-0.1111	-0.131969	-0.16428	-0.028961	-0.060102	-0.119139	0.00716678	0.00751965	-0.0332733	0.0253252	-0.188887	-0.14048	-0.0408148	-0.16658	0.0483087	-0.185522	-0.265892	-0.450841	0.0144991	-0.27131	-0.16659	0.0361428	-0.165724	-0.0838938
YDR494W	RSM28	4	1437472	-0.696459	-0.446366	-0.490554	-0.059943	0.0639218	-0.41722	-0.0708945	-0.0234827	-0.0839483	0.201779	-0.0967671	-0.0160223	-0.0126	-0.327362	-1.03751	-0.157791	-0.369518	-0.989415	-0.216065	-0.746949	-0.388706	0.0211803	-0.0328743	-0.0674931
YDR495C	VPS3	4	1439632	-0.551448	0.183381	0.282128	0.320089	1.13819	0.137552	0.714245	0.620784	0.768322	0.969592	0.795742	1.06099	-0.0488041	0.299095	-0.877918	-0.137726	-0.314993	-0.451157	0.145778	0.109872	0.535632	0.108798	0.676692	0.511846
YDR496C	PUF6	4	1442418	-0.353078	-0.222143	-0.129219	-0.0396641	-0.179638	-0.166168	-0.141532	-0.095624	-0.196725	-0.175826	-0.22664	-0.192104	0.0589304	-0.298705	-0.39943	0.0844483	-0.0236488	-0.514309	0.235984	-0.0848452	-0.0298339	0.143454	-0.167266	-0.184701
YDR497C	ITR1	4	1444590	-0.777762	-0.305395	-0.231094	0.06131	0.197748	-0.318151	0.00916781	0.12371	0.0161248	0.258445	-0.144133	0.135461	-0.022248	-0.199727	-0.26707	-0.0899643	-0.353474	-0.487774	0.388439	-0.147262	0.17764	0.30552	0.188814	0.152362
YDR498C	SEC20	4	1446418	0.405948	-0.0795991	-0.115536	-0.337905	-0.118864	0.117461	-0.105198	-0.190786	-0.168536	-0.0428589	-0.155542	-0.174837	-0.240254	0.884081	1.3296	-0.306448	-0.512413	0.397896	-0.442045	0.253341	-0.364562	-0.402535	-0.304649	-0.263832
YDR499W	LCD1	4	1448951	-0.0819159	-0.133628	-0.0623527	-0.0271865	0.0908748	-0.0776835	-0.00331371	-0.051667	-0.0608403	0.184265	-0.1491	0.00395967	0.0625831	-0.201696	0.259128	-0.0416224	-0.16327	-0.210015	0.109394	-0.284207	-0.112969	-0.0252035	-0.143788	-0.168747
YDR500C	RPL37B	4	1450525	-0.364149	-0.107702	-0.0366232	0.199573	0.286177	-0.282905	0.0410126	0.141624	0.0424204	0.366926	0.116741	0.392239	0.196411	-0.102169	-0.514464	-0.0316785	-0.381093	-0.696529	0.0900688	-0.202522	0.181433	0.200993	0.388796	0.309879
YDR501W	PLM2	4	1452135	0.1281	-0.162107	-0.132925	-0.322197	-0.766912	-0.0636269	-0.470902	-0.459779	-0.480054	-0.632355	-0.322765	-0.590188	-0.346831	-0.285558	0.530962	-0.05787	-0.055415	-0.0156467	-0.121686	-0.146	-0.467548	-0.0247143	-0.490853	-0.392172
YDR502C	SAM2	4	1453887	-0.3782	-0.537922	-0.535128	-0.0670663	-0.172667	-0.497529	-0.261664	-0.440199	-0.357578	-0.119671	-0.148001	-0.102444	-0.059369	0.110177	0.176769	0.0354332	-0.220861	-0.127975	0.192126	0.0354224	0.368116	0.201845	0.630722	0.582411
YDR503C	LPP1	4	1455454	-0.54131	-0.429114	-0.391317	0.179973	0.371961	-0.474259	0.0900634	0.166367	0.05957	0.33411	-0.129827	0.259715	0.133448	-0.348686	-0.640933	-0.161363	-0.418805	-1.04616	-0.0432714	-0.640704	0.0870187	0.251781	0.286872	0.253559
YDR504C	SPG3	4	1456502	-0.790325	-0.386103	-0.273789	0.00742837	-0.102266	-0.407295	-0.150258	-0.0876599	-0.21384	0.00402303	-0.265259	-0.0823768	0.0698185	-0.351641	-0.906672	0.00143048	-0.114232	-0.654996	0.277931	-0.131338	0.080323	0.092029	-0.0279135	-0.121821
YDR505C	PSP1	4	1457957	-0.834193	-0.357482	-0.336318	-0.144309	0.0368888	-0.44911	-0.0781069	0.00131967	-0.0757537	-0.00591822	-0.167042	0.0324007	-0.123353	-0.393958	-0.807266	-0.318164	-0.407727	-0.961748	-0.173678	-0.525153	-0.00320316	0.163655	0.341658	0.26166
YDR506C	GMC1	4	1460641	0.663755	0.171905	0.156638	0.127182	-0.0944518	0.248861	0.0747823	0.0346692	0.0363846	0.0812843	0.144439	0.100648	0.129305	0.159043	1.19688	0.15646	0.190674	0.171149	0.0343379	0.188192	-0.312552	-0.276393	-0.176466	-0.211303
YDR507C	GIN4	4	1464072	0.0980892	-0.0433248	-0.0223921	0.251031	0.364056	0.0253755	0.283342	0.304116	0.248294	0.455089	0.190411	0.317885	0.3357	0.36687	0.589245	0.208472	0.0972738	0.0489324	0.281787	-0.103907	-0.0630851	0.0253848	0.0425263	0.0303052
YDR508C	GNP1	4	1467448	-0.300261	-0.322709	-0.241403	-0.383991	-0.461449	-0.255724	-0.397844	-0.384459	-0.375564	0.0530016	0.119416	-0.0540042	-0.218431	-0.562603	-0.100575	-0.312082	-0.583076	-0.4563	0.0101516	-0.235212	-0.257005	-0.171013	-0.431301	-0.442364
YDR509W	YDR509W	4	1468399	-0.504227	-0.313146	-0.257151	0.134633	0.238438	-0.356107	0.0630623	0.0478411	-0.00462641	0.144699	-0.211925	0.117267	0.125746	-0.453707	-0.394351	-0.100617	-0.244741	-0.582631	0.0366851	-0.398477	0.0483826	0.0785016	-0.0174003	-0.0526548
YDR510W	SMT3	4	1469552	-0.124481	-0.148383	-0.140551	0.0110639	0.190096	-0.173439	0.0675374	0.0877379	0.0259584	0.226219	-0.0400493	0.120818	-0.0811641	0.432477	0.430485	-0.337629	-0.591631	-0.210433	-0.26223	-0.167067	-0.160342	-0.14199	-0.042738	-0.0316562
YDR511W	SDH7	4	1470217	-0.232414	-0.0920654	-0.0350877	0.225663	0.428186	-0.15482	0.28678	0.29387	0.236945	0.318027	-0.0720033	0.280411	0.157077	-0.102658	-0.34067	-0.111469	-0.313672	-0.600053	0.0790932	-0.359482	0.216945	0.187669	0.245582	0.31246
YDR512C	EMI1	4	1470781	-0.578386	-0.31906	-0.483412	-0.117703	0.537557	-0.332781	0.0579087	0.0786527	0.00517799	0.388359	-0.201662	0.273704	-0.0953136	0.487982	0.129863	-0.430989	-0.74513	-0.212065	-0.0112114	0.223831	0.293158	-0.134495	0.362522	0.285416
YDR513W	GRX2	4	1471232	-0.612857	-0.220029	-0.282922	0.0245037	0.527048	-0.193642	0.261167	0.266245	0.2277	0.373932	-0.0311197	0.340906	0.0727684	0.419294	-0.470082	-0.264547	-0.430985	-0.566338	-0.00422704	-0.0102086	0.266081	-0.0696572	0.297719	0.178205
YDR514C	YDR514C	4	1472273	-0.743905	-0.331782	-0.521872	-0.15798	0.413825	-0.404849	-0.0173347	-0.0278074	-0.0541736	0.206184	0.0727275	0.254437	-0.22602	0.418694	-0.72245	-0.767007	-1.02497	-1.12026	-0.436748	-0.291604	-0.0871265	-0.327458	0.290267	0.226713
YDR515W	SLF1	4	1474100	-0.332605	-0.190259	-0.151405	-0.0285131	0.126269	-0.14035	0.0299438	0.0301218	0.0313937	0.160264	-0.142675	0.0463425	-0.0143847	-0.282034	-0.507006	-0.119883	-0.127214	-0.320059	-0.0320429	-0.325748	0.0936318	0.250367	0.19168	0.216907
YDR516C	EMI2	4	1475725	0.256751	-0.0411402	-0.0579304	-0.0999937	-0.213417	-0.0158749	-0.147932	-0.198695	-0.123737	-0.128545	-0.168318	-0.18574	-0.0678425	-0.0196085	0.463713	-0.031367	-0.0469841	0.0178856	-0.102978	-0.0636486	-0.344251	-0.16124	-0.290328	-0.304434
YDR517W	GRH1	4	1477798	-0.446727	-0.385143	-0.402345	0.0655409	0.28585	-0.388797	0.0533965	0.169161	0.0166689	0.32802	-0.200069	0.197193	0.0821024	-0.17746	0.217488	-0.242167	-0.494692	-0.242945	0.184735	-0.195688	0.425784	0.30899	0.237534	0.236329
YDR518W	EUG1	4	1479384	-0.56095	-0.436662	-0.335641	0.06957	0.297475	-0.433746	0.0896989	0.177685	0.106415	0.314152	-0.142602	0.139516	0.0722305	-0.487378	-1.08778	-0.10523	-0.318755	-1.0682	-0.19363	-0.712283	-0.104489	0.0268356	0.0390756	-0.04919
YDR519W	FPR2	4	1480628	-0.367758	-0.269846	-0.222712	0.158538	0.200711	-0.254933	0.230371	0.261602	0.176174	0.225518	-0.139979	0.125562	0.0631766	-0.101507	-0.430967	-0.110397	-0.280331	-0.511975	-0.0879898	-0.35115	0.00756484	0.0753783	0.0998305	0.0666977
YDR520C	URC2	4	1482244	-0.837745	-0.424578	-0.511762	-0.0559524	0.375881	-0.495544	0.00340462	0.00314673	-0.140315	0.276939	0.0458485	0.237117	-0.0977243	-0.0369766	-0.739454	-0.287819	-0.670915	-1.09171	-0.170038	-0.489749	0.0837358	-0.0070914	0.272496	0.330627
YDR521W	YDR521W	4	1483308	0.127257	-0.137625	-0.110008	-0.334942	-0.716192	0.0116152	-0.454369	-0.510897	-0.528015	-0.554808	-0.327471	-0.627194	-0.234305	-0.287509	0.395681	-0.00650787	0.0571028	-0.0293306	-0.146003	-0.0371495	-0.61625	-0.198275	-0.630926	-0.647567
YDR522C	SPS2	4	1484549	-1.0031	-0.643966	-0.602571	-0.268261	-0.0529471	-0.678741	-0.253397	-0.193186	-0.252337	-0.00381078	-0.400501	-0.186402	0.266988	0.0905736	-0.209332	-0.476348	-0.806262	-1.05017	-0.263023	-0.515043	-0.042116	-0.0591448	0.0580015	0.120995
YDR523C	SPS1	4	1486302	-0.379076	-0.0551563	0.106095	0.0183899	-0.0600354	-0.104764	0.0856586	-0.0261732	0.0565409	-0.0092545	-0.0238984	-0.00830913	0.109311	0.0167423	-0.534173	0.0301102	-0.0838598	-0.236096	0.365258	0.348801	0.260601	0.217316	0.0983371	0.0909806
YDR524C	AGE1	4	1488266	-0.499651	-0.228188	-0.16446	-0.284818	-0.259474	-0.237732	-0.0496105	-0.119344	-0.182954	-0.18648	-0.0910781	-0.391567	-0.0856652	0.334487	-0.654955	-0.0900487	-0.152608	-0.810269	-0.132507	-0.301	-0.392831	-0.173263	-0.224971	-0.230358
YDR525W	API2	4	1490069	-0.0882891	-0.171076	-0.115695	-0.105433	-0.394797	-0.106091	-0.215227	-0.200027	-0.207419	-0.337365	-0.200391	-0.316934	-0.10063	-0.255807	-0.35186	0.048308	0.137786	-0.237887	-0.00620167	-0.103712	-0.187755	-0.0116689	-0.312778	-0.221388
YDR525W-A	SNA2	4	1490715	-0.0554785	-0.364738	-0.270445	0.0540232	0.310762	-0.299885	0.204976	0.283372	0.0915109	0.286743	-0.10802	0.217017	0.0877106	-0.372418	-0.72732	-0.0953923	-0.341672	-0.791743	0.0125613	-1.1022	-0.112161	0.0490436	0.0162077	-0.0671614
YDR526C	YDR526C	4	1491310	-0.680806	-0.682264	-0.695183	-0.165678	-0.0673583	-0.75289	-0.412332	-0.388835	-0.498674	-0.0502493	-0.499593	-0.209882	-0.187385	-0.677664	-0.60466	-0.245844	-0.571898	-0.861168	-0.239004	-0.72	0.0966474	0.41436	0.405165	0.433376
YDR527W	RBA50	4	1491753	-0.108684	-0.203996	-0.171101	0.0856284	0.0804067	-0.206255	0.0154345	0.0255934	-0.0112494	0.160275	-0.0754542	0.137515	0.0702886	-0.192622	0.047253	-0.0490854	-0.288585	-0.354497	-0.252408	-0.441921	0.0218498	0.136365	0.0765663	0.0361258
YDR528W	HLR1	4	1495221	-0.289244	0.167271	0.18351	0.284172	0.244763	0.155926	0.30524	0.352863	0.31826	0.323729	0.232299	0.224572	0.301876	0.0995533	-0.73295	0.196336	0.240782	-0.430583	0.329437	-0.0133935	0.221928	0.242522	0.140954	0.0501579
YDR529C	QCR7	4	1496356	-0.0181501	-0.0285102	-0.0256087	0.096161	-0.11766	-0.0278136	-0.0407996	-0.0138405	-0.0365069	-0.0804243	-0.0490834	-0.0434947	-0.00171684	-0.0100524	-0.561424	0.0427681	0.0594493	-0.43763	-0.0709109	-0.211845	-0.249666	0.0587189	-0.161145	-0.148474
YDR530C	APA2	4	1497279	0.191507	-0.0348491	-0.0952888	0.0615328	0.232397	-0.00266729	0.216583	0.157376	0.149543	0.241993	0.0162683	0.0703552	0.0220041	-0.0363983	0.0467156	-0.231813	-0.44333	-0.3665	-0.0823896	-0.369683	-0.0978665	0.0629464	0.128181	0.062729
YDR531W	CAB1	4	1498783	-0.339221	-0.153593	-0.378008	-0.11999	0.206754	-0.104586	0.0885809	0.0616041	-0.0450716	0.0586397	-0.0368517	-0.0583529	-0.0303795	0.191782	-0.101723	-0.0829335	-0.3446	-0.0344574	-0.0142191	-0.0528432	0.0466652	-0.0854372	0.0776869	0.0445071
YDR532C	KRE28	4	1499974	-0.630392	-0.292949	-0.478803	-0.213018	0.277615	-0.296754	-0.0723276	-0.149137	-0.144714	0.0547355	0.231335	0.0338841	-0.210216	0.498684	-1.23897	-0.191744	-0.485593	-0.716923	-0.435337	-0.0648757	-0.129356	-0.223277	0.168466	0.316483
YDR533C	HSP31	4	1501803	-0.716079	-0.398263	-0.447896	0.313402	0.628432	-0.487424	0.261065	0.360404	0.268781	0.458801	-0.0454986	0.516954	-1.1248	-1.04279	-2.05204	-0.162286	-0.491505	-1.02407	-0.182181	-0.754853	0.115716	0.0664891	0.403365	0.297486
YDR534C	FIT1	4	1504107	-0.65956	-0.547422	-0.650195	0.0220223	0.56264	-0.62309	0.263961	0.346217	0.203841	0.451507	-0.258693	0.307172	0.0121332	-0.325999	-0.66539	-0.339302	-0.539585	-1.06344	-0.243617	-0.857584	-0.0414502	-0.0757943	0.297109	0.288246
YDR535C	YDR535C	4	1506984	-0.295159	-0.0914582	-0.0279457	0.196668	0.0533025	-0.158287	0.0463323	0.0454773	0.0723289	0.178831	0.0418097	0.20705	0.103555	-0.169292	-0.214212	0.164814	0.0124047	-0.131581	0.269897	0.147812	0.192085	0.238582	0.198607	0.169939
YDR536W	STL1	4	1508859	-0.446339	-0.191204	-0.137805	0.149524	0.0915864	-0.137705	0.0573343	0.0670329	0.0405771	0.127191	-0.0312375	0.0058902	0.0769619	-0.00348314	-0.506848	0.0848844	-0.088877	-0.66075	0.0949271	-0.0586295	0.0244848	0.141423	0.0856492	0.0354217
YDR537C	YDR537C	4	1511158	-0.878222	-0.335385	-0.341588	-0.034059	0.00973415	-0.348473	-0.0808058	-0.0442059	-0.0861561	0.0342848	-0.182516	-0.130151	-0.33982	-0.46745	-0.893832	-0.0821888	-0.329034	-0.462749	0.139596	-0.171392	0.183557	0.0659163	-0.00141771	-0.0226237
YDR538W	PAD1	4	1511266	-0.067867	-0.272688	-0.383405	0.0369536	0.370143	-0.121923	0.130607	0.111341	-0.0285513	0.274221	-0.146674	0.014773	-0.0109421	0.279094	0.0334516	-0.124339	-0.332284	-0.338387	-0.218199	-0.401053	-0.263076	-0.113529	-0.0148507	-0.104136
YDR539W	FDC1	4	1512849	-0.584909	-0.248857	-0.192754	0.0219719	-0.010363	-0.302041	-0.111842	0.0197377	-0.0724489	0.0571753	-0.131062	-0.140385	-0.0143903	-0.230849	-1.01829	0.168788	0.0303738	-0.503012	0.0425079	-0.137949	-0.0105823	0.111421	-0.0940275	-0.236474
YDR540C	IRC4	4	1517405	-0.0190547	0.131329	0.176963	0.187667	0.20906	0.204826	0.29383	0.205144	0.1734	0.0540231	0.0683429	-0.00335945	0.128219	0.179185	-0.308556	0.103518	-0.108924	-0.433726	0.18161	0.0729892	-0.379366	-0.52024	-0.600652	-0.611589
YDR541C	YDR541C	4	1520181	0.185099	0.0209535	-0.0260336	-0.0208424	-0.339603	0.0373048	-0.0600641	-0.123652	-0.106267	-0.26812	-0.203404	-0.308045	-0.0769857	-0.0754692	0.244102	-0.0423515	-0.00391616	-0.11947	-0.0161911	-0.106773	-0.246561	-0.0733251	-0.215346	-0.233582
YDR542W	PAU10	4	1523430	-0.853935	-0.586677	-0.59295	-0.880035	-0.326137	-1.00877	-0.496057	-0.393359	-0.367766	-0.0178942	-0.373553	-0.191221	-0.27681	-0.113183	-0.866528	-0.0958808	-0.255681	-0.113455	-0.248397	-0.358079	0.224714	0.0727159	0.474805	0.474014
YDR543C	YDR543C	4	1524783	0.281845	0.0384398	-0.0765554	-0.202774	-0.0207711	-0.0491546	0.0600639	-0.0349847	0.116034	-0.00621071	-0.0212966	-0.00971164	-0.25391	-0.0395522	0.268539	-0.186617	-0.365398	0.409456	-0.146439	-0.0249089	0.356469	0.23667	0.411163	0.428055
YDR544C	YDR544C	4	1525309	0.991655	0.612072	0.55972	-0.435953	-0.425106	-0.0410444	-0.208457	-0.203379	-0.0861108	-0.287097	-0.164366	-0.220878	-0.510629	-0.250538	2.03563	0.269314	0.715546	1.09105	-0.168392	0.110458	0.132842	0.178045	0.313817	0.233509
YDR545W	YRF1-1	4	1529016	1.38422	1.68261	1.58324	0.16176	0.713951	0.71045	1.96981	1.93707	1.92791	-1.06264	-1.29305	-0.892489	0.0597187	0.57257	-0.0984816	0.0949852	-0.0306892	0.693605	0.44236	0.620344	0.865543	0.668595	1.07515	1.09065
YEL077C	YEL077C	5	2180	-0.0249713	0.0984473	0.0141874	-0.555114	0.324508	-0.023681	0.778512	0.852037	0.978666	-1.53327	-2.19656	-1.19969	-1.48377	-0.364502	0.151826	-0.00416776	-0.223095	1.52364	-0.696639	-0.229587	1.07035	0.540257	1.37052	1.33483
YEL076C-A	YEL076C-A	5	4649	1.09922	0.822837	0.739094	-0.405409	-0.196669	0.388827	1.05355	0.913343	1.13083	-1.5722	-1.22887	-1.07709	-0.514654	0.53478	1.47775	-0.274456	-0.455388	1.50781	-0.656765	0.235288	0.474541	0.101852	0.608802	0.533119
YEL076C	YEL076C	5	4789	-0.0762291	0.193518	0.1381	-0.626988	-0.157581	-0.535271	0.839595	0.976861	0.966599	-1.32703	-1.62961	-0.936463	-0.610189	-0.760204	0.130825	0.327308	-0.0398305	0.916568	-0.921053	-0.409123	1.30475	0.937303	1.58484	1.48715
YEL075W-A	YEL075W-A	5	5175	-1.0439	-0.802991	-0.971358	-1.41615	-0.916119	-1.22081	-0.0709892	-0.128577	-0.00271364	-1.85621	-2.36756	-1.66901	-1.6811	-1.15905	-0.580645	0.434984	0.355004	1.09321	-1.56192	-1.2877	0.884701	0.741289	1.18432	1.18377
YEL075C	YEL075C	5	5529	0.0816859	0.312893	0.186439	-0.263704	-0.198503	-0.490085	0.577137	0.56839	0.694185	-1.3832	-1.74244	-1.12474	-0.586419	-0.362024	-0.00209706	0.51139	0.414151	0.939095	-0.26208	-0.34427	0.976347	0.753636	1.19144	1.18662
YEL074W	YEL074W	5	6295	1.15336	0.94597	0.938505	-0.0139644	0.430366	0.166981	0.929377	0.842717	0.950293	-0.711049	-0.609219	-0.69655	-0.0202713	0.448576	1.02349	0.206113	-0.254383	1.18861	0.417696	0.539102	1.01799	0.745209	0.873353	0.873728
YEL073C	YEL073C	5	7391	-0.145419	-0.378243	-0.565991	-0.317506	0.00849613	-0.122542	-0.0235925	0.0260642	0.0414753	-0.259114	-0.490667	-0.329437	-0.75893	0.166188	0.0050703	-1.02289	-1.17403	-0.106523	-1.0315	-0.363176	-0.828843	-1.17336	-0.836731	-0.861071
YEL072W	RMD6	5	14067	0.0713656	0.0374652	-0.0647035	0.195434	0.126863	-0.00526753	0.405784	0.412054	0.450253	0.0577511	-0.0100061	-0.0222621	-0.0561036	0.0409934	-0.481799	0.0156195	-0.0340071	-0.151504	-0.303954	-0.279232	-0.0762877	-0.120878	0.049029	-0.0608426
YEL071W	DLD3	5	17100	-0.195916	0.0174463	-0.0967181	0.33381	0.263665	-0.0817641	0.453189	0.48051	0.532392	0.0657672	-0.0083004	0.0401279	0.0792221	-0.104842	-1.12768	0.0983522	0.00542494	-0.594028	-0.249611	-0.386888	-0.0292532	0.0629204	0.0927361	0.0522911
YEL070W	DSF1	5	20343	0.119871	-0.00926052	0.0177966	-0.671045	-0.806218	-0.608151	0.156307	0.165454	0.246356	-0.372375	-0.386679	-0.517533	-0.379567	-0.174208	-0.0546876	0.239009	0.518576	0.0290872	-0.597619	-0.304493	-0.493845	-0.410348	-0.150962	-0.156766
YEL069C	HXT13	5	22384	0.510982	0.305857	0.107779	0.434584	0.590793	0.171106	1.10997	0.805302	0.97784	0.706952	0.2128	0.75446	0.146593	1.10057	0.361983	-0.435242	-0.409223	-0.0677402	-0.511908	0.138381	0.0393662	-0.493641	0.60069	0.289456
YEL068C	YEL068C	5	25812	-1.59188	-1.39442	-1.48117	-1.21298	-1.34289	-1.42611	-1.62917	-1.65021	-1.52837	-1.25553	-1.38458	-1.28132	-1.39407	-1.16413	-1.25129	-1.22175	-1.46965	-0.956907	-1.39307	-1.10036	-0.779155	-0.952625	-0.584498	-0.430149
YEL067C	YEL067C	5	26482	0.760913	0.0888292	0.115553	-0.15548	-0.37147	0.269684	-0.118062	-0.143854	-0.0860951	-0.30381	-0.0370203	-0.258998	-0.105092	0.0577407	0.897949	-0.0418665	0.111586	0.462703	-0.198119	0.218548	-0.459778	-0.52729	-0.57197	-0.557315
YEL066W	HPA3	5	26936	0.190064	0.030877	-0.0270438	0.0603539	-0.0971168	0.0313802	-0.160379	-0.212026	-0.114962	-0.164057	-0.119777	-0.189956	-0.106048	0.071982	-0.180166	0.0429171	0.124407	0.423046	-0.251871	0.0418637	-0.147308	-0.20867	-0.190946	-0.134718
YEL065W	SIT1	5	28600	-0.605952	-0.378387	-0.71818	-0.4486	-0.617848	-0.276056	-0.56094	-1.01706	-0.812009	-0.940511	-0.245247	-0.700509	-0.720037	0.58416	-0.598133	0.134324	-0.224078	0.120947	-0.689231	0.0750338	-0.268229	-0.639515	-0.0393761	0.0117488
YEL064C	AVT2	5	30518	-1.11898	-0.0987569	-0.158081	0.425387	-0.0882558	-0.101051	0.0348679	-0.20507	0.0269917	0.0492345	-0.0212624	0.0621843	0.0312275	0.482425	-1.41002	0.0584901	-0.0536905	-0.404617	-0.240697	0.399011	0.113758	-0.043093	0.440716	0.225874
YEL063C	CAN1	5	32580	-0.41879	-0.340525	-0.564606	-0.115935	0.0415815	-0.31747	-0.323274	-0.317134	-0.263437	-0.276399	-0.151557	-0.0840026	-0.238414	0.538042	-0.22734	-0.25034	-0.466065	-0.486318	-0.355344	0.0680101	-0.113044	-0.40451	0.17331	0.198241
YEL062W	NPR2	5	35330	-0.00294172	0.163193	-0.207114	-0.207647	0.257985	0.20957	0.00241333	-0.210968	-0.00782792	-0.232754	0.105511	-0.17564	-0.168031	1.00396	-0.470704	-0.0438368	-0.314871	0.439715	-0.320253	0.335373	0.0068326	-0.495196	0.114543	0.0573708
YEL061C	CIN8	5	38036	-0.521396	-0.0604925	-0.0662704	0.0909256	-0.0768599	-0.0445194	-0.0428215	0.0636197	0.0165469	-0.119594	-0.202833	-0.208528	-0.0293758	-0.219225	-0.920704	0.143981	0.0561203	-0.0852039	-0.00540259	0.0212398	0.0476695	-0.0159386	-0.158745	-0.0711627
YEL060C	PRB1	5	40999	-0.214454	-0.175171	-0.489667	-0.218094	-0.434847	-0.161943	-0.377965	-0.700978	-0.493554	-0.603998	-0.0137751	-0.567163	-0.32248	0.771839	-0.2802	-0.153917	-0.1996	0.0204704	-0.324022	0.431427	-0.136438	-0.236926	0.0454654	0.0683122
YEL059C-A	SOM1	5	42512	-0.0514475	0.0144237	-0.0587987	0.0663667	0.207418	-0.0160967	-0.118403	-0.000471352	0.0184183	0.056429	-0.11862	0.026621	-0.0986203	-0.141701	-0.390697	-0.0461098	0.0930344	0.0329263	-0.243999	-0.104682	-0.128452	-0.282495	-0.101712	-0.0757097
YEL059W	HHY1	5	42806	-0.0422115	0.154582	0.0665707	0.331079	0.630509	0.138447	0.271789	0.326597	0.443544	0.388217	0.0948924	0.294958	0.299613	0.0655717	-0.211192	0.147804	-0.0664547	0.0669107	0.00534577	-0.238272	0.356453	0.15033	0.300471	0.261312
[truncated: 4,716 more rows]
